# Supplementary material for: 1-(2,4-Di­nitro­phen­yl)-2-[(E)-(3,4,5-tri­meth­oxy­benzyl­idene)]hydrazine
Source: Acta Crystallogr Sect E Struct Rep Online. 2014 Jan 22;70(Pt 2):o188–9. doi: 10.1107/S1600536814001238 (PMC3998339; doi:10.1107/S1600536814001238)
Supplement: Supplementary file 1 [file e-70-0o188-sup1.cif]

##############################################################################
#                                                                            #
# This CIF contains the data in a paper accepted for publication in          #
# Acta Crystallographica Section E. It conforms to the requirements of       #
# Notes for Authors for Acta Crystallographica Section E, and has been       #
# peer reviewed under the auspices of the IUCr Commission on Journals.       #
#                                                                            #
# Full details of the Crystallographic Information File format               #
# are given in the paper "The Crystallographic Information File (CIF):       #
# a New Standard Archive File for Crystallography" by S. R. Hall, F. H.      #
# Allen and I. D. Brown [Acta Cryst. (1991), A47, 655-685].                  #
#                                                                            #
# The current version of the core CIF dictionary is obtainable from          #
# ftp://ftp.iucr.org/pub/cif_core.dic.                                       #
#                                                                            #
# Software is freely available for graphical display of the structure(s)     #
# in this CIF. For information consult the CIF software page                 #
# http://www.iucr.org/resources/cif/software.                                #
#                                                                            #
# This file may be used for bona fide research purposes within the           #
# scientific community so long as proper attribution is given to the journal # 
# article from which it was obtained.                                        #
#                                                                            #
##############################################################################
data_global
_audit_creation_method     'form.cif (version 2.0)'
_journal_data_validation_number     ?
_journal_date_recd_electronic     2014-01-03
_journal_date_accepted     2014-01-17
_journal_name_full     'Acta Crystallographica, Section E'
_journal_year     2014
_journal_volume     70
_journal_issue      2
_journal_page_first     o188
_journal_page_last     o189
_journal_paper_category     QO
_journal_paper_doi     10.1107/S1600536814001238
_journal_coeditor_code     SJ5380
_publ_contact_author_name     'Assoc.Prof. Dr. Suchada Chantrapromma'
_publ_contact_author_address
;
      Department of Chemistry
      Faculty of Science
      Prince of Songkla University
      Hat-Yai, Songkhla 90112
      THAILAND
;
_publ_contact_author_email     'suchada.c@psu.ac.th'
_publ_contact_author_fax     '66 74 212918'
_publ_contact_author_phone     '66 74 288447'
_publ_section_title
;
1-(2,4-Dinitrophenyl)-2-[(<i>E</i>)-(3,4,5-trimethoxybenzylidene)]hydrazine
;
_publ_section_title_footnote     .
loop_
    _publ_author_name
    _publ_author_footnote
    _publ_author_address
    'Suchada Chantrapromma'
;
      Thomson Reuters ResearcherID: A-5085-2009.
;
;     Department of Chemistry
      Faculty of Science
      Prince of Songkla University
      Hat-Yai, Songkhla 90112
      Thailand
;
    'Pumsak Ruanwas' ?
;     Department of Chemistry
      Faculty of Science
      Prince of Songkla University
      Hat-Yai, Songkhla 90112
      Thailand
;
    'Nawong Boonnak' ?
;     Faculty of Traditional Thai Medicine
      Prince of Songkla University
      Hat-Yai, Songkhla 90112
      Thailand
;
    'Chidan Kumar, C. S.' ?
;     X-ray Crystallography Unit
      School of Physics
      Universiti Sains Malaysia
      11800 USM, Penang
      Malaysia
;
    'Hoong-Kun Fun'
;
      Additional correspondence author, e-mail: hkfun@usm.my.
      Thomson Reuters ResearcherID: A-3561-2009.
;
;     X-ray Crystallography Unit
      School of Physics
      Universiti Sains Malaysia
      11800 USM, Penang
      Malaysia
;
data_I
_database_code_depnum_ccdc_archive 'CCDC 982029'
_audit_creation_method     SHELXL-97
_chemical_name_systematic
;
1-(2,4-Dinitrophenyl)-2-[(<i>E</i>)-(3,4,5-trimethoxybenzylidene)]hydrazine
;
_chemical_name_common
;
1-(2,4-Dinitrophenyl)-2-[(<i>E</i>)-(3,4,5-trimethoxybenzylidene)]hydrazine
;
_chemical_formula_moiety     'C16 H16 N4 O7'
_chemical_formula_sum     'C16 H16 N4 O7'
_chemical_formula_weight     376.33
_chemical_melting_point     ?
_chemical_melting_point_gt     496
_chemical_melting_point_lt     497
_symmetry_cell_setting     orthorhombic
_symmetry_space_group_name_H-M     'P 21 21 21'
_symmetry_space_group_name_Hall     'P 2ac 2ab'
loop_
    _symmetry_equiv_pos_as_xyz
    'x, y, z'
    '-x+1/2, -y, z+1/2'
    '-x, y+1/2, -z+1/2'
    'x+1/2, -y+1/2, -z'
_cell_length_a     7.4724(4)
_cell_length_b     14.3106(7)
_cell_length_c     16.1549(7)
_cell_angle_alpha     90.00
_cell_angle_beta     90.00
_cell_angle_gamma     90.00
_cell_volume     1727.52(15)
_cell_formula_units_Z     4
_cell_measurement_reflns_used     2855
_cell_measurement_theta_min     2.52
_cell_measurement_theta_max     29.99
_cell_measurement_temperature     100
_exptl_crystal_description     block
_exptl_crystal_colour     orange
_exptl_crystal_size_max     0.58
_exptl_crystal_size_mid     0.30
_exptl_crystal_size_min     0.24
_exptl_crystal_density_diffrn     1.447
_exptl_crystal_density_meas     ?
_exptl_crystal_density_method     'not measured'
_exptl_crystal_F_000     784
_exptl_absorpt_coefficient_mu     0.116
_exptl_absorpt_correction_type     multi-scan
_exptl_absorpt_process_details     '(SADABS; Bruker, 2009)'
_exptl_absorpt_correction_T_min     0.9360
_exptl_absorpt_correction_T_max     0.9723
_exptl_special_details
;
The crystal was placed in the cold stream of an Oxford Cryosystems Cobra
open-flow nitrogen cryostat (Cosier & Glazer, 1986) operating at 120.0(1) K.
;
_diffrn_ambient_temperature     100
_diffrn_radiation_type     'MoK\a'
_diffrn_radiation_wavelength     0.71073
_diffrn_radiation_source     'sealed tube'
_diffrn_radiation_monochromator     'graphite'
_diffrn_measurement_device_type     'Bruker APEXII CCD area detector'
_diffrn_measurement_method     '\f and \w scans'
_diffrn_detector_area_resol_mean     ?
_diffrn_reflns_number     20053
_diffrn_reflns_av_R_equivalents     0.0390
_diffrn_reflns_av_sigmaI/netI     0.0255
_diffrn_reflns_theta_min     2.52
_diffrn_reflns_theta_max     29.99
_diffrn_reflns_theta_full     29.99
_diffrn_measured_fraction_theta_max     0.998
_diffrn_measured_fraction_theta_full     0.998
_diffrn_reflns_limit_h_min     -10
_diffrn_reflns_limit_h_max     10
_diffrn_reflns_limit_k_min     -17
_diffrn_reflns_limit_k_max     20
_diffrn_reflns_limit_l_min     -22
_diffrn_reflns_limit_l_max     22
_diffrn_standards_number     0
_diffrn_standards_interval_count     ?
_diffrn_standards_interval_time     ?
_diffrn_standards_decay_%     ?
_refine_special_details
;
 Refinement of F^2^ against ALL reflections.  The weighted R-factor wR and
 goodness of fit S are based on F^2^, conventional R-factors R are based
 on F, with F set to zero for negative F^2^. The threshold expression of
 F^2^ > 2sigma(F^2^) is used only for calculating R-factors(gt) etc. and is
 not relevant to the choice of reflections for refinement.  R-factors based
 on F^2^ are statistically about twice as large as those based on F, and R-
 factors based on ALL data will be even larger.
;
_reflns_number_total     2855
_reflns_number_gt     2243
_reflns_threshold_expression     'I > 2\s(I)'
_refine_ls_structure_factor_coef     Fsqd
_refine_ls_matrix_type     full
_refine_ls_R_factor_all     0.0663
_refine_ls_R_factor_gt     0.0476
_refine_ls_wR_factor_gt     0.0989
_refine_ls_wR_factor_ref     0.1072
_refine_ls_goodness_of_fit_ref     1.083
_refine_ls_restrained_S_all     1.083
_refine_ls_number_reflns     2855
_refine_ls_number_parameters     251
_refine_ls_number_restraints     0
_refine_ls_hydrogen_treatment     mixed
_refine_ls_weighting_scheme     calc
_refine_ls_weighting_details
         'calc w=1/[\s^2^(Fo^2^)+(0.0489P)^2^+0.1811P] where P=(Fo^2^+2Fc^2^)/3'
_atom_sites_solution_hydrogens     geom
_atom_sites_solution_primary     direct
_atom_sites_solution_secondary     difmap
_refine_ls_shift/su_max     0.001
_refine_ls_shift/su_mean     0.000
_refine_diff_density_max     0.136
_refine_diff_density_min     -0.223
_refine_ls_extinction_method     none
_refine_ls_extinction_coef     ?
_refine_ls_abs_structure_details     ?
loop_
    _atom_type_symbol
    _atom_type_description
    _atom_type_scat_dispersion_real
    _atom_type_scat_dispersion_imag
    _atom_type_scat_source
    'C' 'C' 0.0033 0.0000
                         'International Tables Vol C Tables 4.2.6.8 and 6.1.1.4'
    'H' 'H' 0.0000 0.0000
                         'International Tables Vol C Tables 4.2.6.8 and 6.1.1.4'
    'N' 'N' 0.0061 0.0000
                         'International Tables Vol C Tables 4.2.6.8 and 6.1.1.4'
    'O' 'O' 0.0106 0.0000
                         'International Tables Vol C Tables 4.2.6.8 and 6.1.1.4'
_computing_data_collection     'APEX2 (Bruker, 2009)'
_computing_cell_refinement     'SAINT (Bruker, 2009)'
_computing_data_reduction     'SAINT (Bruker, 2009)'
_computing_structure_solution     'SHELXTL (Sheldrick, 2008)'
_computing_structure_refinement     'SHELXTL (Sheldrick, 2008)'
_computing_molecular_graphics     'SHELXTL (Sheldrick, 2008)'
_computing_publication_material
;
SHELXTL (Sheldrick, 2008), PLATON (Spek, 2009), Mercury (Macrae
<i>et al.</i>,
2008) and
publCIF (Westrip, 2010)
;
loop_
    _atom_site_type_symbol
    _atom_site_label
    _atom_site_fract_x
    _atom_site_fract_y
    _atom_site_fract_z
    _atom_site_U_iso_or_equiv
    _atom_site_adp_type
    _atom_site_calc_flag
    _atom_site_refinement_flags
    _atom_site_occupancy
    _atom_site_symmetry_multiplicity
    _atom_site_disorder_assembly
    _atom_site_disorder_group
    O O1 0.4866(3) 0.35711(12) 0.69622(11) 0.0629(5) Uani d . 1 1 . .
    O O2 0.4403(4) 0.38109(15) 0.56725(12) 0.0928(9) Uani d . 1 1 . .
    O O3 0.2099(3) 0.66252(15) 0.46266(11) 0.0705(6) Uani d . 1 1 . .
    O O4 0.1541(4) 0.77886(16) 0.54355(13) 0.0804(7) Uani d . 1 1 . .
    O O5 0.6955(2) 0.40878(11) 1.21814(9) 0.0482(4) Uani d . 1 1 . .
    O O6 0.6333(2) 0.58591(11) 1.26663(9) 0.0467(4) Uani d . 1 1 . .
    O O7 0.5222(3) 0.71519(11) 1.16062(10) 0.0620(5) Uani d . 1 1 . .
    N N1 0.4733(3) 0.49707(14) 0.80101(11) 0.0419(4) Uani d . 1 1 . .
    H H1N1 0.520(3) 0.4462(17) 0.7932(14) 0.041(7) Uiso d . 1 1 . .
    N N2 0.4873(3) 0.53900(13) 0.87742(10) 0.0436(4) Uani d . 1 1 . .
    N N3 0.4436(3) 0.40829(14) 0.63849(13) 0.0516(5) Uani d . 1 1 . .
    N N4 0.2094(3) 0.69931(16) 0.53100(13) 0.0535(5) Uani d . 1 1 . .
    C C1 0.4052(3) 0.54403(15) 0.73618(12) 0.0374(4) Uani d . 1 1 . .
    C C2 0.3933(3) 0.50496(15) 0.65539(13) 0.0391(5) Uani d . 1 1 . .
    C C3 0.3317(3) 0.55573(17) 0.58869(13) 0.0428(5) Uani d . 1 1 . .
    H H3A 0.3279 0.5292 0.5362 0.051 Uiso calc R 1 1 . .
    C C4 0.2756(3) 0.64651(16) 0.60122(14) 0.0425(5) Uani d . 1 1 . .
    C C5 0.2773(3) 0.68693(16) 0.67997(14) 0.0445(5) Uani d . 1 1 . .
    H H5A 0.2349 0.7474 0.6878 0.053 Uiso calc R 1 1 . .
    C C6 0.3416(3) 0.63669(16) 0.74534(14) 0.0434(5) Uani d . 1 1 . .
    H H6A 0.3438 0.6642 0.7975 0.052 Uiso calc R 1 1 . .
    C C7 0.5672(3) 0.48885(17) 0.93111(13) 0.0439(5) Uani d . 1 1 . .
    H H7A 0.6149 0.4317 0.9148 0.053 Uiso calc R 1 1 . .
    C C8 0.5867(3) 0.51809(16) 1.01780(13) 0.0422(5) Uani d . 1 1 . .
    C C9 0.6408(3) 0.45032(17) 1.07387(13) 0.0419(5) Uani d . 1 1 . .
    H H9A 0.6717 0.3909 1.0554 0.050 Uiso calc R 1 1 . .
    C C10 0.6487(3) 0.47149(16) 1.15789(13) 0.0401(5) Uani d . 1 1 . .
    C C11 0.6106(3) 0.56190(16) 1.18476(13) 0.0408(5) Uani d . 1 1 . .
    C C12 0.5579(3) 0.63001(15) 1.12739(14) 0.0446(5) Uani d . 1 1 . .
    C C13 0.5446(4) 0.60796(16) 1.04410(13) 0.0467(6) Uani d . 1 1 . .
    H H13A 0.5080 0.6529 1.0061 0.056 Uiso calc R 1 1 . .
    C C14 0.7279(4) 0.31452(17) 1.19216(17) 0.0543(6) Uani d . 1 1 . .
    H H14A 0.7677 0.2782 1.2386 0.081 Uiso calc R 1 1 . .
    H H14B 0.8182 0.3140 1.1499 0.081 Uiso calc R 1 1 . .
    H H14C 0.6193 0.2882 1.1706 0.081 Uiso calc R 1 1 . .
    C C15 0.4822(4) 0.5655(2) 1.31779(15) 0.0589(7) Uani d . 1 1 . .
    H H15A 0.5073 0.5840 1.3737 0.088 Uiso calc R 1 1 . .
    H H15B 0.4581 0.4996 1.3162 0.088 Uiso calc R 1 1 . .
    H H15C 0.3797 0.5991 1.2978 0.088 Uiso calc R 1 1 . .
    C C16 0.4671(7) 0.78726(19) 1.10517(18) 0.0905(13) Uani d . 1 1 . .
    H H16A 0.4494 0.8442 1.1355 0.136 Uiso calc R 1 1 . .
    H H16B 0.3571 0.7695 1.0788 0.136 Uiso calc R 1 1 . .
    H H16C 0.5578 0.7966 1.0639 0.136 Uiso calc R 1 1 . .
loop_
    _atom_site_aniso_label
    _atom_site_aniso_U_11
    _atom_site_aniso_U_22
    _atom_site_aniso_U_33
    _atom_site_aniso_U_12
    _atom_site_aniso_U_13
    _atom_site_aniso_U_23
    O1 0.0928(15) 0.0415(8) 0.0545(10) 0.0056(11) -0.0095(11) -0.0040(8)
    O2 0.157(3) 0.0725(13) 0.0492(11) 0.0356(16) -0.0179(14) -0.0286(10)
    O3 0.0917(15) 0.0789(13) 0.0410(10) -0.0034(13) -0.0048(10) 0.0092(9)
    O4 0.1078(19) 0.0642(13) 0.0691(13) 0.0249(14) 0.0022(13) 0.0156(10)
    O5 0.0592(11) 0.0459(9) 0.0394(8) 0.0015(8) -0.0075(7) 0.0025(7)
    O6 0.0545(10) 0.0552(9) 0.0304(7) -0.0098(8) -0.0006(7) -0.0059(7)
    O7 0.1072(16) 0.0410(8) 0.0376(8) 0.0064(11) 0.0011(10) -0.0034(7)
    N1 0.0522(12) 0.0412(10) 0.0322(9) 0.0014(10) 0.0006(8) -0.0061(7)
    N2 0.0522(12) 0.0476(10) 0.0309(8) -0.0034(9) 0.0013(8) -0.0056(7)
    N3 0.0627(14) 0.0454(10) 0.0468(11) 0.0015(11) -0.0025(10) -0.0120(9)
    N4 0.0556(13) 0.0585(13) 0.0465(12) -0.0041(11) 0.0039(10) 0.0121(10)
    C1 0.0364(11) 0.0419(11) 0.0338(10) -0.0058(9) 0.0027(8) -0.0034(8)
    C2 0.0432(12) 0.0397(11) 0.0345(10) -0.0020(10) 0.0015(9) -0.0079(9)
    C3 0.0442(12) 0.0530(13) 0.0313(10) -0.0056(11) 0.0008(9) -0.0057(9)
    C4 0.0409(12) 0.0473(13) 0.0393(11) -0.0054(10) 0.0002(9) 0.0051(9)
    C5 0.0461(12) 0.0395(12) 0.0479(12) -0.0003(10) 0.0027(11) -0.0031(10)
    C6 0.0472(13) 0.0444(12) 0.0387(11) -0.0001(11) 0.0033(10) -0.0086(9)
    C7 0.0505(14) 0.0474(12) 0.0338(10) -0.0023(11) 0.0026(10) -0.0050(9)
    C8 0.0451(13) 0.0502(13) 0.0312(10) -0.0030(10) -0.0011(9) -0.0019(8)
    C9 0.0438(13) 0.0434(12) 0.0384(11) -0.0010(10) -0.0004(10) -0.0060(9)
    C10 0.0389(12) 0.0452(12) 0.0361(10) -0.0036(10) -0.0039(9) 0.0004(8)
    C11 0.0455(12) 0.0455(12) 0.0315(10) -0.0065(10) -0.0008(9) -0.0027(9)
    C12 0.0573(15) 0.0409(11) 0.0356(10) -0.0028(11) 0.0012(10) -0.0036(9)
    C13 0.0617(16) 0.0462(12) 0.0321(10) -0.0020(12) 0.0023(10) 0.0012(8)
    C14 0.0585(15) 0.0468(14) 0.0576(15) 0.0035(12) -0.0082(13) 0.0014(11)
    C15 0.0664(17) 0.0673(16) 0.0429(13) -0.0129(15) 0.0121(13) -0.0077(11)
    C16 0.172(4) 0.0442(14) 0.0557(16) 0.019(2) -0.002(2) 0.0042(12)
_geom_special_details
;
 All esds (except the esd in the dihedral angle between two l.s. planes)
 are estimated using the full covariance matrix.  The cell esds are taken
 into account individually in the estimation of esds in distances, angles
 and torsion angles; correlations between esds in cell parameters are only
 used when they are defined by crystal symmetry.  An approximate (isotropic)
 treatment of cell esds is used for estimating esds involving l.s. planes.
;
loop_
    _geom_bond_atom_site_label_1
    _geom_bond_atom_site_label_2
    _geom_bond_site_symmetry_2
    _geom_bond_distance
    _geom_bond_publ_flag
    O1 N3 . 1.229(3) ?
    O2 N3 . 1.215(3) ?
    O3 N4 . 1.223(3) ?
    O4 N4 . 1.228(3) ?
    O5 C10 . 1.369(3) ?
    O5 C14 . 1.433(3) ?
    O6 C11 . 1.377(2) ?
    O6 C15 . 1.430(3) ?
    O7 C12 . 1.358(3) ?
    O7 C16 . 1.427(3) ?
    N1 C1 . 1.344(3) ?
    N1 N2 . 1.376(2) ?
    N1 H1N1 . 0.82(2) ?
    N2 C7 . 1.274(3) ?
    N3 C2 . 1.459(3) ?
    N4 C4 . 1.450(3) ?
    C1 C6 . 1.416(3) ?
    C1 C2 . 1.423(3) ?
    C2 C3 . 1.379(3) ?
    C3 C4 . 1.380(3) ?
    C3 H3A . 0.9300 ?
    C4 C5 . 1.398(3) ?
    C5 C6 . 1.365(3) ?
    C5 H5A . 0.9300 ?
    C6 H6A . 0.9300 ?
    C7 C8 . 1.469(3) ?
    C7 H7A . 0.9300 ?
    C8 C9 . 1.387(3) ?
    C8 C13 . 1.391(3) ?
    C9 C10 . 1.392(3) ?
    C9 H9A . 0.9300 ?
    C10 C11 . 1.394(3) ?
    C11 C12 . 1.402(3) ?
    C12 C13 . 1.386(3) ?
    C13 H13A . 0.9300 ?
    C14 H14A . 0.9600 ?
    C14 H14B . 0.9600 ?
    C14 H14C . 0.9600 ?
    C15 H15A . 0.9600 ?
    C15 H15B . 0.9600 ?
    C15 H15C . 0.9600 ?
    C16 H16A . 0.9600 ?
    C16 H16B . 0.9600 ?
    C16 H16C . 0.9600 ?
loop_
    _geom_angle_atom_site_label_1
    _geom_angle_atom_site_label_2
    _geom_angle_atom_site_label_3
    _geom_angle_site_symmetry_1
    _geom_angle_site_symmetry_3
    _geom_angle
    _geom_angle_publ_flag
    C10 O5 C14 . . 116.87(18) ?
    C11 O6 C15 . . 114.02(18) ?
    C12 O7 C16 . . 117.21(18) ?
    C1 N1 N2 . . 120.63(18) ?
    C1 N1 H1N1 . . 119.1(17) ?
    N2 N1 H1N1 . . 119.6(17) ?
    C7 N2 N1 . . 113.60(19) ?
    O2 N3 O1 . . 122.2(2) ?
    O2 N3 C2 . . 118.4(2) ?
    O1 N3 C2 . . 119.38(19) ?
    O3 N4 O4 . . 123.3(2) ?
    O3 N4 C4 . . 118.7(2) ?
    O4 N4 C4 . . 118.0(2) ?
    N1 C1 C6 . . 120.90(19) ?
    N1 C1 C2 . . 122.81(19) ?
    C6 C1 C2 . . 116.3(2) ?
    C3 C2 C1 . . 122.1(2) ?
    C3 C2 N3 . . 116.06(18) ?
    C1 C2 N3 . . 121.9(2) ?
    C2 C3 C4 . . 118.87(19) ?
    C2 C3 H3A . . 120.6 ?
    C4 C3 H3A . . 120.6 ?
    C3 C4 C5 . . 121.4(2) ?
    C3 C4 N4 . . 118.6(2) ?
    C5 C4 N4 . . 120.0(2) ?
    C6 C5 C4 . . 119.3(2) ?
    C6 C5 H5A . . 120.4 ?
    C4 C5 H5A . . 120.4 ?
    C5 C6 C1 . . 122.0(2) ?
    C5 C6 H6A . . 119.0 ?
    C1 C6 H6A . . 119.0 ?
    N2 C7 C8 . . 122.3(2) ?
    N2 C7 H7A . . 118.8 ?
    C8 C7 H7A . . 118.8 ?
    C9 C8 C13 . . 120.9(2) ?
    C9 C8 C7 . . 116.9(2) ?
    C13 C8 C7 . . 122.2(2) ?
    C8 C9 C10 . . 119.8(2) ?
    C8 C9 H9A . . 120.1 ?
    C10 C9 H9A . . 120.1 ?
    O5 C10 C9 . . 124.1(2) ?
    O5 C10 C11 . . 116.05(19) ?
    C9 C10 C11 . . 119.8(2) ?
    O6 C11 C10 . . 120.4(2) ?
    O6 C11 C12 . . 119.7(2) ?
    C10 C11 C12 . . 119.80(19) ?
    O7 C12 C13 . . 125.0(2) ?
    O7 C12 C11 . . 114.71(18) ?
    C13 C12 C11 . . 120.3(2) ?
    C12 C13 C8 . . 119.4(2) ?
    C12 C13 H13A . . 120.3 ?
    C8 C13 H13A . . 120.3 ?
    O5 C14 H14A . . 109.5 ?
    O5 C14 H14B . . 109.5 ?
    H14A C14 H14B . . 109.5 ?
    O5 C14 H14C . . 109.5 ?
    H14A C14 H14C . . 109.5 ?
    H14B C14 H14C . . 109.5 ?
    O6 C15 H15A . . 109.5 ?
    O6 C15 H15B . . 109.5 ?
    H15A C15 H15B . . 109.5 ?
    O6 C15 H15C . . 109.5 ?
    H15A C15 H15C . . 109.5 ?
    H15B C15 H15C . . 109.5 ?
    O7 C16 H16A . . 109.5 ?
    O7 C16 H16B . . 109.5 ?
    H16A C16 H16B . . 109.5 ?
    O7 C16 H16C . . 109.5 ?
    H16A C16 H16C . . 109.5 ?
    H16B C16 H16C . . 109.5 ?
loop_
    _geom_torsion_atom_site_label_1
    _geom_torsion_atom_site_label_2
    _geom_torsion_atom_site_label_3
    _geom_torsion_atom_site_label_4
    _geom_torsion_site_symmetry_1
    _geom_torsion_site_symmetry_2
    _geom_torsion_site_symmetry_3
    _geom_torsion_site_symmetry_4
    _geom_torsion
    _geom_torsion_publ_flag
    C1 N1 N2 C7 . . . . -174.7(2) ?
    N2 N1 C1 C6 . . . . -1.8(3) ?
    N2 N1 C1 C2 . . . . 177.9(2) ?
    N1 C1 C2 C3 . . . . -176.6(2) ?
    C6 C1 C2 C3 . . . . 3.1(3) ?
    N1 C1 C2 N3 . . . . 4.2(4) ?
    C6 C1 C2 N3 . . . . -176.1(2) ?
    O2 N3 C2 C3 . . . . 5.1(4) ?
    O1 N3 C2 C3 . . . . -174.5(2) ?
    O2 N3 C2 C1 . . . . -175.7(3) ?
    O1 N3 C2 C1 . . . . 4.7(4) ?
    C1 C2 C3 C4 . . . . -1.7(4) ?
    N3 C2 C3 C4 . . . . 177.6(2) ?
    C2 C3 C4 C5 . . . . -1.2(4) ?
    C2 C3 C4 N4 . . . . -179.4(2) ?
    O3 N4 C4 C3 . . . . -1.9(3) ?
    O4 N4 C4 C3 . . . . 177.5(3) ?
    O3 N4 C4 C5 . . . . 179.8(2) ?
    O4 N4 C4 C5 . . . . -0.8(3) ?
    C3 C4 C5 C6 . . . . 2.4(4) ?
    N4 C4 C5 C6 . . . . -179.4(2) ?
    C4 C5 C6 C1 . . . . -0.8(4) ?
    N1 C1 C6 C5 . . . . 177.8(2) ?
    C2 C1 C6 C5 . . . . -1.8(3) ?
    N1 N2 C7 C8 . . . . -176.2(2) ?
    N2 C7 C8 C9 . . . . 166.5(2) ?
    N2 C7 C8 C13 . . . . -10.3(4) ?
    C13 C8 C9 C10 . . . . 1.8(4) ?
    C7 C8 C9 C10 . . . . -175.1(2) ?
    C14 O5 C10 C9 . . . . -3.7(3) ?
    C14 O5 C10 C11 . . . . 177.5(2) ?
    C8 C9 C10 O5 . . . . 178.1(2) ?
    C8 C9 C10 C11 . . . . -3.1(4) ?
    C15 O6 C11 C10 . . . . -86.0(3) ?
    C15 O6 C11 C12 . . . . 97.3(3) ?
    O5 C10 C11 O6 . . . . 4.6(3) ?
    C9 C10 C11 O6 . . . . -174.2(2) ?
    O5 C10 C11 C12 . . . . -178.6(2) ?
    C9 C10 C11 C12 . . . . 2.5(4) ?
    C16 O7 C12 C13 . . . . -0.1(4) ?
    C16 O7 C12 C11 . . . . -179.8(3) ?
    O6 C11 C12 O7 . . . . -4.0(3) ?
    C10 C11 C12 O7 . . . . 179.2(2) ?
    O6 C11 C12 C13 . . . . 176.3(2) ?
    C10 C11 C12 C13 . . . . -0.5(4) ?
    O7 C12 C13 C8 . . . . 179.4(2) ?
    C11 C12 C13 C8 . . . . -0.9(4) ?
    C9 C8 C13 C12 . . . . 0.3(4) ?
    C7 C8 C13 C12 . . . . 177.0(2) ?
loop_
    _geom_hbond_atom_site_label_D
    _geom_hbond_atom_site_label_H
    _geom_hbond_atom_site_label_A
    _geom_hbond_site_symmetry_A
    _geom_hbond_distance_DH
    _geom_hbond_distance_HA
    _geom_hbond_distance_DA
    _geom_hbond_angle_DHA
    _geom_hbond_publ_flag
    N1 H1N1 O1 1_555 0.82(2) 2.04(2) 2.624(3) 129(2) y
    C16 H16C O2 3_656 0.96 2.44 3.169(4) 133 y
    C14 H14B Cg1 2_665 0.96 2.89 3.514(3) 123 y
_iucr_refine_instructions_details
;
TITL lf13_0m in P2(1)2(1)2(1)
CELL 0.71073   7.4724  14.3106  16.1549  90.000  90.000  90.000
ZERR    4.00   0.0004   0.0007   0.0007   0.000   0.000   0.000
LATT -1
SYMM 0.5-X, -Y, 0.5+Z
SYMM -X, 0.5+Y, 0.5-Z
SYMM 0.5+X, 0.5-Y, -Z
SFAC C H N O
UNIT 64 64 16 28
SIZE 0.244 0.302 0.579
L.S. 20
BOND $H
FMAP 2 1 60
OMIT -4 60
MERG 4
PLAN 20
ACTA
CONF
WGHT    0.048900    0.181100
FVAR       0.55590
O1    4    0.486648    0.357111    0.696223    11.00000    0.09279    0.04151 =
         0.05450   -0.00405   -0.00953    0.00556
O2    4    0.440300    0.381086    0.567247    11.00000    0.15676    0.07251 =
         0.04918   -0.02862   -0.01792    0.03562
O3    4    0.209928    0.662523    0.462658    11.00000    0.09169    0.07887 =
         0.04099    0.00920   -0.00477   -0.00341
O4    4    0.154067    0.778856    0.543545    11.00000    0.10777    0.06420 =
         0.06912    0.01561    0.00221    0.02488
O5    4    0.695510    0.408776    1.218136    11.00000    0.05921    0.04591 =
         0.03939    0.00253   -0.00754    0.00145
O6    4    0.633325    0.585911    1.266628    11.00000    0.05452    0.05525 =
         0.03041   -0.00589   -0.00061   -0.00985
O7    4    0.522219    0.715189    1.160618    11.00000    0.10724    0.04102 =
         0.03764   -0.00344    0.00111    0.00640
N1    3    0.473302    0.497073    0.801007    11.00000    0.05218    0.04125 =
         0.03222   -0.00611    0.00056    0.00140
H1N1  2    0.520137    0.446231    0.793180    11.00000    0.04136
N2    3    0.487267    0.538995    0.877422    11.00000    0.05222    0.04764 =
         0.03087   -0.00561    0.00135   -0.00339
N3    3    0.443579    0.408290    0.638494    11.00000    0.06267    0.04535 =
         0.04684   -0.01201   -0.00252    0.00152
N4    3    0.209414    0.699313    0.531000    11.00000    0.05563    0.05845 =
         0.04649    0.01211    0.00386   -0.00414
C1    1    0.405174    0.544032    0.736177    11.00000    0.03636    0.04191 =
         0.03383   -0.00338    0.00268   -0.00577
C2    1    0.393275    0.504964    0.655394    11.00000    0.04317    0.03969 =
         0.03446   -0.00793    0.00154   -0.00196
C3    1    0.331670    0.555734    0.588693    11.00000    0.04419    0.05299 =
         0.03131   -0.00567    0.00083   -0.00560
AFIX  43
H3A   2    0.327939    0.529247    0.536152    11.00000   -1.20000
AFIX   0
C4    1    0.275647    0.646510    0.601223    11.00000    0.04093    0.04733 =
         0.03927    0.00507    0.00016   -0.00540
C5    1    0.277266    0.686932    0.679971    11.00000    0.04609    0.03949 =
         0.04789   -0.00309    0.00267   -0.00032
AFIX  43
H5A   2    0.234944    0.747410    0.687756    11.00000   -1.20000
AFIX   0
C6    1    0.341641    0.636686    0.745343    11.00000    0.04720    0.04441 =
         0.03867   -0.00862    0.00329   -0.00009
AFIX  43
H6A   2    0.343839    0.664153    0.797506    11.00000   -1.20000
AFIX   0
C7    1    0.567231    0.488846    0.931107    11.00000    0.05051    0.04743 =
         0.03383   -0.00502    0.00260   -0.00226
AFIX  43
H7A   2    0.614946    0.431711    0.914817    11.00000   -1.20000
AFIX   0
C8    1    0.586706    0.518087    1.017805    11.00000    0.04509    0.05017 =
         0.03124   -0.00186   -0.00112   -0.00298
C9    1    0.640810    0.450323    1.073869    11.00000    0.04376    0.04337 =
         0.03843   -0.00604   -0.00042   -0.00101
AFIX  43
H9A   2    0.671728    0.390935    1.055379    11.00000   -1.20000
AFIX   0
C10   1    0.648683    0.471489    1.157891    11.00000    0.03894    0.04518 =
         0.03614    0.00037   -0.00393   -0.00358
C11   1    0.610648    0.561905    1.184757    11.00000    0.04555    0.04545 =
         0.03149   -0.00270   -0.00076   -0.00647
C12   1    0.557869    0.630014    1.127394    11.00000    0.05730    0.04093 =
         0.03563   -0.00360    0.00117   -0.00277
C13   1    0.544647    0.607965    1.044104    11.00000    0.06172    0.04617 =
         0.03213    0.00120    0.00235   -0.00201
AFIX  43
H13A  2    0.507963    0.652884    1.006120    11.00000   -1.20000
AFIX   0
C14   1    0.727865    0.314519    1.192165    11.00000    0.05848    0.04681 =
         0.05755    0.00142   -0.00819    0.00350
AFIX 137
H14A  2    0.767705    0.278186    1.238595    11.00000   -1.50000
H14B  2    0.818243    0.314048    1.149932    11.00000   -1.50000
H14C  2    0.619320    0.288185    1.170569    11.00000   -1.50000
AFIX   0
C15   1    0.482214    0.565472    1.317793    11.00000    0.06644    0.06729 =
         0.04287   -0.00768    0.01212   -0.01292
AFIX 137
H15A  2    0.507288    0.584019    1.373711    11.00000   -1.50000
H15B  2    0.458144    0.499602    1.316195    11.00000   -1.50000
H15C  2    0.379734    0.599072    1.297829    11.00000   -1.50000
AFIX   0
C16   1    0.467141    0.787259    1.105167    11.00000    0.17166    0.04418 =
         0.05570    0.00419   -0.00212    0.01888
AFIX 137
H16A  2    0.449447    0.844219    1.135472    11.00000   -1.50000
H16B  2    0.357126    0.769455    1.078841    11.00000   -1.50000
H16C  2    0.557789    0.796595    1.063878    11.00000   -1.50000
HKLF 4 1 0 -1 0 1 0 0 0 0 1
REM  lf13_0m in P2(1)2(1)2(1) (RT)
REM R1 =  0.0476 for   2243 Fo > 4sig(Fo)  and  0.0663 for all   2855 data
REM    251 parameters refined using      0 restraints
END
WGHT      0.0489      0.1811
REM Highest difference peak  0.136,  deepest hole -0.223,  1-sigma level  0.046
Q1    1   0.6580  0.4365  0.7828  11.00000  0.05    0.14
Q2    1   0.3864  0.5102  1.2957  11.00000  0.05    0.13
Q3    1  -0.0279  0.6813  0.4557  11.00000  0.05    0.13
Q4    1   0.7277  0.8007  1.0747  11.00000  0.05    0.13
Q5    1   0.3333  0.5796  1.0185  11.00000  0.05    0.13
Q6    1   0.4874  0.5972  0.8792  11.00000  0.05    0.13
Q7    1  -0.0429  0.7799  0.4917  11.00000  0.05    0.13
Q8    1   0.3596  0.6823  0.4607  11.00000  0.05    0.12
Q9    1   0.6875  0.7608  1.0440  11.00000  0.05    0.12
Q10   1   0.1709  0.4792  0.6787  11.00000  0.05    0.12
Q11   1   0.2172  0.6993  1.0241  11.00000  0.05    0.12
Q12   1  -0.0226  0.7428  0.5000  11.00000  0.05    0.12
Q13   1   0.1680  0.7593  1.1221  11.00000  0.05    0.12
Q14   1   0.4644  0.7582  0.5613  11.00000  0.05    0.12
Q15   1   0.4419  0.8439  1.1558  11.00000  0.05    0.11
Q16   1   0.5909  0.6013  0.7998  11.00000  0.05    0.11
Q17   1   0.6263  0.8262  1.0984  11.00000  0.05    0.11
Q18   1   0.1718  0.6455  0.8586  11.00000  0.05    0.11
Q19   1   0.9686  0.2763  1.0913  11.00000  0.05    0.11
Q20   1   0.1636  0.7982  1.0781  11.00000  0.05    0.11
;
