# Supplementary material for: 1-(2,4-Di­nitro­phen­yl)-2-[(E)-(3,4,5-tri­meth­oxy­benzyl­idene)]hydrazine
Source: Acta Crystallogr Sect E Struct Rep Online. 2014 Jan 22;70(Pt 2):o188–9. doi: 10.1107/S1600536814001238 (PMC3998339; doi:10.1107/S1600536814001238)
Supplement: Supplementary file 2 [file e-70-0o188-Isup2.hkl]

# 
# h,k,l, Fc-squared, Fo-squared, sigma(Fo-squared) and status flag 
# 
data_I
_shelx_title ' lf13_0m in P2(1)2(1)2(1) (RT)' 
_shelx_refln_list_code          4 
_shelx_F_calc_maximum      194.75 
_exptl_crystal_F_000       784.00 
_reflns_d_resolution_high  0.7109 
 
loop_ 
 _symmetry_equiv_pos_as_xyz 
 'x, y, z' 
 '-x+1/2, -y, z+1/2' 
 '-x, y+1/2, -z+1/2' 
 'x+1/2, -y+1/2, -z' 
 
_cell_length_a     7.4724 
_cell_length_b    14.3106 
_cell_length_c    16.1549 
_cell_angle_alpha  90.000 
_cell_angle_beta   90.000 
_cell_angle_gamma  90.000 
 
_shelx_F_squared_multiplier     1.000 
 
loop_ 
 _refln_index_h 
 _refln_index_k 
 _refln_index_l 
 _refln_F_squared_calc 
 _refln_F_squared_meas 
 _refln_F_squared_sigma 
 _refln_observed_status 
   2   0   0     4581.99     4500.54     45.78 o 
   4   0   0      198.83      177.25     12.06 o 
   6   0   0       57.93       65.79     14.63 o 
   8   0   0        5.93        6.50      4.71 o 
  10   0   0        0.08        0.85      5.16 o 
   1   1   0      104.68      107.26      2.12 o 
   2   1   0     1053.52     1025.81      8.68 o 
   3   1   0      282.69      294.80      4.67 o 
   4   1   0      804.16      823.45      7.79 o 
   5   1   0      455.32      427.58      5.72 o 
   6   1   0        9.81        6.55      1.70 o 
   7   1   0       29.57       27.19      4.04 o 
   8   1   0        7.36        6.52      3.12 o 
   9   1   0        0.12       -1.06      2.97 o 
  10   1   0        1.11        2.98      3.75 o 
   0   2   0     9386.09     8039.70    123.91 o 
   1   2   0      725.09      754.82      7.04 o 
   2   2   0     8065.34     7596.21     46.99 o 
   3   2   0       66.73       66.30      2.51 o 
   4   2   0     1841.03     1886.91     16.53 o 
   5   2   0      197.82      199.81      5.10 o 
   6   2   0        3.60        2.08      2.05 o 
   7   2   0       32.42       33.08      4.32 o 
   8   2   0        7.83        6.44      3.27 o 
   9   2   0        1.70       -0.38      2.99 o 
  10   2   0        0.55       -0.36      4.87 o 
   1   3   0     3257.54     3195.93     20.17 o 
   2   3   0      436.20      408.62      5.15 o 
   3   3   0      711.53      711.48      8.12 o 
   4   3   0     2451.40     2468.91     20.31 o 
   5   3   0       33.35       36.18      3.60 o 
   6   3   0        4.26        0.35      2.01 o 
   7   3   0       14.88       12.02      3.13 o 
   8   3   0       12.73       10.20      3.63 o 
   9   3   0        0.98        6.00      3.46 o 
  10   3   0        1.38        3.01      5.37 o 
   0   4   0       48.89       49.89      1.89 o 
   1   4   0     1951.99     1973.96     12.38 o 
   2   4   0      529.92      553.77      6.33 o 
   3   4   0       95.50      103.63      3.10 o 
   4   4   0      319.19      330.03      6.09 o 
   5   4   0       10.96       11.11      2.02 o 
   6   4   0        2.28        0.38      1.59 o 
   7   4   0        0.60        3.21      1.83 o 
   8   4   0       20.56       11.64      3.63 o 
   9   4   0       25.63       26.67      6.33 o 
  10   4   0        6.59        9.50      5.64 o 
   1   5   0      472.86      453.31      5.12 o 
   2   5   0      627.87      626.91      5.93 o 
   3   5   0      498.14      480.60      6.80 o 
   4   5   0      122.71      112.77      3.73 o 
   5   5   0        7.56        8.00      1.82 o 
   6   5   0       23.80       20.33      2.80 o 
   7   5   0        3.38        3.94      1.97 o 
   8   5   0       41.34       29.23      7.07 o 
   9   5   0        0.00       -1.94      3.71 o 
  10   5   0        3.26        6.43      5.49 o 
   0   6   0      236.78      293.83      4.52 o 
   1   6   0     1976.89     1974.15     12.85 o 
   2   6   0      167.19      171.51      3.03 o 
   3   6   0      555.74      541.99      5.91 o 
   4   6   0      490.80      468.16      7.62 o 
   5   6   0        4.17        7.55      1.80 o 
   6   6   0       93.73       99.25      4.56 o 
   7   6   0        4.86        5.13      2.29 o 
   8   6   0        1.68       -0.10      3.61 o 
   9   6   0       19.93        9.15      5.43 o 
  10   6   0        0.47       -0.19      5.00 o 
   1   7   0     2510.39     2684.94     15.72 o 
   2   7   0     1668.20     1740.41     12.89 o 
   3   7   0       17.50       16.07      1.30 o 
   4   7   0      370.03      376.04      6.87 o 
   5   7   0      145.64      153.26      4.97 o 
   6   7   0        0.29        1.43      1.84 o 
   7   7   0        7.16        3.09      2.54 o 
   8   7   0       13.74       14.27      3.54 o 
   9   7   0       19.87       18.25      6.19 o 
   0   8   0        7.90        5.68      1.42 o 
   1   8   0       11.83        8.13      0.94 o 
   2   8   0     1774.63     1865.54     14.02 o 
   3   8   0        3.03        2.24      1.07 o 
   4   8   0        7.34        8.26      2.14 o 
   5   8   0        8.42        5.12      2.15 o 
   6   8   0       23.94       26.71      3.81 o 
   7   8   0      108.17      107.86      6.32 o 
   8   8   0       18.93       18.84      4.03 o 
   9   8   0        6.34        4.78      4.74 o 
   1   9   0      471.87      518.76      5.54 o 
   2   9   0      366.00      383.01      4.56 o 
   3   9   0        1.69        0.73      1.49 o 
   4   9   0       13.52       15.90      2.96 o 
   5   9   0       50.89       51.05      4.63 o 
   6   9   0       85.18       77.91      5.74 o 
   7   9   0       27.43       25.13      4.11 o 
   8   9   0       11.85        6.13      4.95 o 
   9   9   0        6.10        9.00      5.10 o 
   0  10   0      294.46      318.06      7.50 o 
   1  10   0       35.49       41.71      2.06 o 
   2  10   0       30.77       34.18      2.51 o 
   3  10   0        0.01       -1.21      1.12 o 
   4  10   0       63.39       66.52      4.58 o 
   5  10   0       12.83       15.60      3.10 o 
   6  10   0       50.89       51.39      5.15 o 
   7  10   0       28.00       32.30      4.82 o 
   8  10   0       20.96       18.73      4.00 o 
   9  10   0        0.06       -4.42      5.07 o 
   1  11   0       34.44       33.80      2.16 o 
   2  11   0        0.82       -0.82      1.64 o 
   3  11   0       71.27       63.13      4.92 o 
   4  11   0       13.82       11.19      3.05 o 
   5  11   0       11.95       13.34      3.09 o 
   6  11   0       54.28       68.71     13.80 o 
   7  11   0        0.12        2.68      2.74 o 
   8  11   0        0.29        1.40      2.93 o 
   0  12   0      145.51      131.38      5.28 o 
   1  12   0       91.73       74.79      3.58 o 
   2  12   0       94.48       92.06      3.93 o 
   3  12   0      136.66      123.44      8.45 o 
   4  12   0        0.21        2.84      2.13 o 
   5  12   0       20.97       25.73      4.21 o 
   6  12   0       32.74       17.66     10.42 o 
   7  12   0        0.00        4.71     10.87 o 
   8  12   0        0.11       -0.11      7.42 o 
   1  13   0        1.12        0.83      1.47 o 
   2  13   0        2.18        0.61      1.62 o 
   3  13   0        1.66        0.28      3.00 o 
   4  13   0        2.84        0.94      3.56 o 
   5  13   0        4.61        6.95      2.79 o 
   6  13   0        4.02        4.86      3.09 o 
   7  13   0        3.87        9.58      3.61 o 
   8  13   0        4.35       11.42      9.38 o 
   0  14   0      222.53      223.68     10.44 o 
   1  14   0       45.19       46.80      3.99 o 
   2  14   0       95.75       87.96      4.92 o 
   3  14   0        1.76        5.85      2.92 o 
   4  14   0        0.55        2.59      6.23 o 
   5  14   0       14.39       11.09      4.71 o 
   6  14   0        5.90        2.60      3.24 o 
   7  14   0        3.42        6.35      5.47 o 
   1  15   0       70.98       72.35      4.82 o 
   2  15   0       31.56       36.88      5.97 o 
   3  15   0        3.73        7.27      3.79 o 
   4  15   0        1.91        8.04     14.85 o 
   5  15   0       17.68       26.15      9.71 o 
   6  15   0        0.87       14.74     10.12 o 
   7  15   0        3.93       12.76      6.54 o 
   0  16   0        0.70        1.61      2.44 o 
   1  16   0       19.93       20.25      3.22 o 
   2  16   0        4.45        7.83      5.56 o 
   3  16   0       42.24       77.92     22.08 o 
   4  16   0        0.14       -2.03      3.18 o 
   5  16   0        2.78        1.06      2.99 o 
   6  16   0        6.98       31.75     30.91 o 
   1  17   0        1.72        3.75      4.04 o 
   2  17   0        0.99       16.01     16.14 o 
   3  17   0        0.61       13.69      8.90 o 
   4  17   0        6.79       -0.68      8.57 o 
   5  17   0        9.94       14.60      6.00 o 
   0  18   0        0.05       28.25      8.46 o 
   1  18   0        3.87       34.14      7.87 o 
   2  18   0       32.63       56.41     10.30 o 
   3  18   0        8.57       81.25     12.21 o 
   4  18   0        4.90        5.40      5.56 o 
   1  19   0        2.91       33.20      9.04 o 
   0  20   0       21.12       14.16      5.89 o 
   1  20   0        0.85        1.20      3.56 o 
   1   0   1       50.98       51.74      1.54 o 
   2   0   1     7747.64     7474.57     46.67 o 
   3   0   1     1400.74     1322.23      9.91 o 
   4   0   1     1891.63     1815.89     13.52 o 
   5   0   1       15.39       15.90      1.52 o 
   6   0   1        2.03        4.31      2.38 o 
   7   0   1       33.90       29.01      4.01 o 
   8   0   1        0.15        6.11      4.15 o 
   9   0   1        1.38       -2.41      3.10 o 
  10   0   1        1.09        2.99      3.70 o 
   1   1   1     2530.39     2491.06     13.27 o 
   2   1   1    37928.98    31389.38    196.06 o 
   3   1   1      102.28      102.10      1.81 o 
   4   1   1       26.91       26.29      1.11 o 
   5   1   1       49.83       45.36      1.48 o 
   6   1   1        5.84        5.19      1.15 o 
   7   1   1        7.71        6.98      2.00 o 
   8   1   1        2.12       -0.73      1.91 o 
   9   1   1        1.39        0.78      2.26 o 
  10   1   1        8.28        7.37      2.97 o 
   0   2   1      191.30      196.61      2.86 o 
   1   2   1     4960.55     4629.28     21.14 o 
   2   2   1    22196.89    19516.18     89.24 o 
   3   2   1     2778.94     2837.89     16.80 o 
   4   2   1       58.89       56.21      2.15 o 
   5   2   1      148.20      147.25      2.71 o 
   6   2   1       26.62       31.77      2.69 o 
   7   2   1       21.55       19.05      2.57 o 
   8   2   1        4.17        6.17      2.23 o 
   9   2   1        4.15        3.48      2.44 o 
  10   2   1        6.47        7.92      3.26 o 
   0   3   1      992.63     1015.25      6.29 o 
   1   3   1     2441.26     2455.74     11.40 o 
   2   3   1      608.67      635.90      4.73 o 
   3   3   1      679.31      689.79      5.67 o 
   4   3   1      145.17      137.49      2.70 o 
   5   3   1      211.20      207.00      3.77 o 
   6   3   1      348.18      331.42      5.17 o 
   7   3   1       91.93       91.16      3.71 o 
   8   3   1       10.60       11.33      2.57 o 
   9   3   1        0.16        1.78      2.58 o 
  10   3   1        1.08        1.72      3.48 o 
   0   4   1      863.73      786.52      5.58 o 
   1   4   1     1157.81     1122.68      7.40 o 
   2   4   1      231.51      248.68      2.54 o 
   3   4   1      186.55      190.46      2.94 o 
   4   4   1       41.52       44.70      1.94 o 
   5   4   1      161.52      170.93      3.53 o 
   6   4   1      283.82      267.83      4.74 o 
   7   4   1       20.51       21.68      1.99 o 
   8   4   1       19.36       23.44      3.44 o 
   9   4   1        7.46        4.62      3.56 o 
  10   4   1        5.71        7.22      3.82 o 
   0   5   1      435.98      434.31      4.06 o 
   1   5   1      941.25      859.70      4.56 o 
   2   5   1      503.04      492.72      3.59 o 
   3   5   1      533.93      566.05      4.68 o 
   4   5   1      553.16      572.58      5.91 o 
   5   5   1       36.25       36.94      2.12 o 
   6   5   1       90.48       81.61      3.02 o 
   7   5   1       56.17       58.82      3.20 o 
   8   5   1        2.93        2.57      2.81 o 
   9   5   1        6.55        9.00      3.59 o 
  10   5   1       18.25       13.49      4.18 o 
   0   6   1     2380.74     2503.92     14.64 o 
   1   6   1     3633.77     3645.52     23.27 o 
   2   6   1      129.54      141.02      2.14 o 
   3   6   1      129.77      137.76      2.25 o 
   4   6   1       44.69       47.95      2.39 o 
   5   6   1       72.81       71.93      2.62 o 
   6   6   1       67.76       62.38      3.06 o 
   7   6   1        9.20        8.47      1.91 o 
   8   6   1       22.66       19.72      3.11 o 
   9   6   1       33.33       36.41      5.16 o 
  10   6   1        0.01        1.10      3.61 o 
   0   7   1     2981.87     3081.24     17.83 o 
   1   7   1      359.96      367.07      3.37 o 
   2   7   1      222.69      230.61      2.26 o 
   3   7   1       14.76       15.60      0.93 o 
   4   7   1       45.24       45.20      1.96 o 
   5   7   1       73.44       71.66      2.88 o 
   6   7   1       22.81       23.65      2.42 o 
   7   7   1        1.34        2.10      1.77 o 
   8   7   1       14.18       11.45      2.37 o 
   9   7   1       45.41       44.88      5.57 o 
   0   8   1     1263.09     1403.79     10.23 o 
   1   8   1     1430.50     1442.31      7.62 o 
   2   8   1      265.51      293.69      2.72 o 
   3   8   1       46.26       45.42      1.60 o 
   4   8   1      343.32      341.54      5.34 o 
   5   8   1        9.21       10.45      1.73 o 
   6   8   1       56.59       55.29      3.53 o 
   7   8   1       37.67       32.61      3.08 o 
   8   8   1       29.90       31.42      3.33 o 
   9   8   1        9.43        8.54      4.05 o 
   0   9   1       85.83       90.20      2.38 o 
   1   9   1       87.50       95.06      1.76 o 
   2   9   1       10.01        9.18      0.82 o 
   3   9   1      128.23      139.02      2.61 o 
   4   9   1      151.65      145.83      4.14 o 
   5   9   1       92.03       93.44      3.78 o 
   6   9   1       23.40       21.83      2.64 o 
   7   9   1       28.79       32.10      3.51 o 
   8   9   1       12.56       10.47      2.40 o 
   9   9   1       12.35       12.10      4.16 o 
   0  10   1        0.01        0.58      1.12 o 
   1  10   1      175.57      176.79      2.49 o 
   2  10   1        4.97        5.65      0.88 o 
   3  10   1       73.91       76.53      2.74 o 
   4  10   1      438.18      432.41      7.14 o 
   5  10   1      120.85      118.83      4.15 o 
   6  10   1       25.29       24.54      2.88 o 
   7  10   1        0.38        0.53      1.69 o 
   8  10   1       12.34        9.83      2.61 o 
   9  10   1        1.49        2.91      3.39 o 
   0  11   1      275.91      277.65      4.92 o 
   1  11   1       25.06       32.66      1.58 o 
   2  11   1      172.79      168.23      3.64 o 
   3  11   1       37.07       37.52      2.37 o 
   4  11   1       62.94       64.24      3.66 o 
   5  11   1       62.23       69.92      3.85 o 
   6  11   1       16.15       12.72      2.65 o 
   7  11   1       13.22       15.11      3.70 o 
   8  11   1        7.70        6.86      2.36 o 
   0  12   1      260.54      251.99      5.84 o 
   1  12   1       43.24       38.38      2.16 o 
   2  12   1        4.78        5.52      1.23 o 
   3  12   1      101.81       95.35      3.71 o 
   4  12   1       45.19       45.94      3.28 o 
   5  12   1        3.38        2.32      1.91 o 
   6  12   1        3.94        6.60      2.41 o 
   7  12   1        2.28        0.87      2.06 o 
   8  12   1       11.71       13.36      3.23 o 
   0  13   1        2.65        2.90      2.00 o 
   1  13   1      189.14      176.91      3.75 o 
   2  13   1       38.06       40.81      2.32 o 
   3  13   1        7.51        2.60      2.12 o 
   4  13   1        8.03        4.11      2.89 o 
   5  13   1        3.08        4.10      2.15 o 
   6  13   1        4.15        8.17      6.32 o 
   7  13   1        8.61       10.96      2.93 o 
   8  13   1        1.48        5.54      3.95 o 
   0  14   1       46.35       39.83      4.68 o 
   1  14   1        7.54        8.43      1.81 o 
   2  14   1        3.21        5.49      2.22 o 
   3  14   1       21.84       24.80      2.62 o 
   4  14   1        4.82        5.43      2.01 o 
   5  14   1        3.01        3.71      3.18 o 
   6  14   1        0.29        8.35      7.29 o 
   7  14   1        6.95       10.28      2.71 o 
   0  15   1        0.65        1.46      4.31 o 
   1  15   1        3.76        6.91      1.59 o 
   2  15   1        3.91        4.02      1.76 o 
   3  15   1        3.35        5.30      2.29 o 
   4  15   1        0.33        2.11      2.26 o 
   5  15   1       10.89       13.58      2.91 o 
   6  15   1        0.73       -1.84      2.76 o 
   0  16   1       40.69       47.36      4.54 o 
   1  16   1       24.61       23.78      2.49 o 
   2  16   1       65.32       74.71      5.16 o 
   3  16   1       20.84       28.70      5.31 o 
   4  16   1        1.00        8.02     11.45 o 
   5  16   1        3.99        7.76      5.10 o 
   6  16   1        0.51        2.75      3.91 o 
   0  17   1        5.45       13.14     12.35 o 
   1  17   1       10.62       17.68      3.28 o 
   2  17   1       10.87       35.16      7.14 o 
   3  17   1        5.57       15.28      7.01 o 
   4  17   1       24.96       59.61     27.92 o 
   5  17   1        2.12       15.45     14.82 o 
   0  18   1        7.86       49.00      7.99 o 
   1  18   1        0.89       25.65      7.68 o 
   2  18   1        5.64       38.28      8.85 o 
   3  18   1       10.50       45.40     24.91 o 
   0  19   1        0.53        6.97      9.65 o 
   1  19   1        0.50       29.56      6.76 o 
   2  19   1        7.41       60.19     19.22 o 
   3  19   1        1.74       14.49      9.67 o 
   0  20   1       28.21       63.33     21.87 o 
   1  20   1       25.98       81.42     12.13 o 
   0   0   2     3594.91     3343.84     41.52 o 
   1   0   2      422.26      434.61      5.44 o 
   2   0   2      555.85      511.92      5.72 o 
   3   0   2        9.94       16.15      1.16 o 
   5   0   2        9.69       17.14      2.72 o 
   6   0   2       60.63       66.58      3.78 o 
   7   0   2       39.43       41.14      4.60 o 
   8   0   2       69.02       67.26      6.29 o 
   9   0   2       34.11       37.29      5.38 o 
  10   0   2        2.07        2.75      3.59 o 
   0   1   2    12561.26    11074.50    184.54 o 
   1   1   2      628.15      634.98      3.65 o 
   2   1   2     3680.69     3585.87     15.63 o 
   3   1   2     2756.62     2823.33     13.67 o 
   4   1   2     1644.51     1642.59      8.98 o 
   5   1   2      310.39      313.63      3.49 o 
   6   1   2      226.17      211.92      4.60 o 
   7   1   2       34.86       32.33      3.00 o 
   8   1   2       12.03       12.19      2.53 o 
   9   1   2        1.45        2.49      2.38 o 
  10   1   2        2.62        5.08      3.06 o 
   0   2   2     3233.39     3158.33     21.32 o 
   1   2   2     1288.54     1293.33      5.90 o 
   2   2   2      148.43      151.06      2.24 o 
   3   2   2     1148.59     1146.87      7.17 o 
   4   2   2     3439.44     3418.85     16.91 o 
   5   2   2      184.73      185.86      3.60 o 
   6   2   2       74.89       68.23      2.83 o 
   7   2   2       26.76       25.76      2.79 o 
   8   2   2       26.00       25.63      3.12 o 
   9   2   2       29.62       29.96      3.60 o 
  10   2   2        7.72       10.37      3.40 o 
   0   3   2     5300.18     4960.92     35.13 o 
   1   3   2     5995.45     5777.44     23.46 o 
   2   3   2     1927.98     1944.17     10.16 o 
   3   3   2     1451.66     1428.19      9.07 o 
   4   3   2     3257.61     3272.84     31.35 o 
   5   3   2      592.23      598.49      7.05 o 
   6   3   2      140.68      139.10      3.53 o 
   7   3   2       79.11       79.00      3.62 o 
   8   3   2        4.62        2.07      2.13 o 
   9   3   2       15.78       16.01      3.39 o 
  10   3   2        5.18        6.46      3.74 o 
   0   4   2      715.20      741.11      6.16 o 
   1   4   2      396.50      390.70      3.20 o 
   2   4   2      409.72      415.12      3.43 o 
   3   4   2       62.10       67.09      2.05 o 
   4   4   2      599.69      587.41      5.62 o 
   5   4   2      533.08      529.68      6.14 o 
   6   4   2      123.43      118.26      3.60 o 
   7   4   2       80.68       80.31      3.28 o 
   8   4   2       43.03       39.38      4.04 o 
   9   4   2       26.57       20.85      5.86 o 
  10   4   2        8.06        7.61      3.92 o 
   0   5   2     1254.70     1281.09      8.62 o 
   1   5   2      587.15      635.27      4.60 o 
   2   5   2     2127.58     2133.08     11.26 o 
   3   5   2      825.18      899.25      6.36 o 
   4   5   2      274.52      278.76      4.09 o 
   5   5   2      153.03      143.66      3.36 o 
   6   5   2        2.47       -0.12      1.22 o 
   7   5   2       13.72       11.38      1.88 o 
   8   5   2       65.46       50.79      5.19 o 
   9   5   2        4.68        1.54      3.22 o 
  10   5   2        2.11       -3.05      3.76 o 
   0   6   2      465.43      467.27      4.71 o 
   1   6   2      467.14      527.56      3.80 o 
   2   6   2     1157.38     1215.11      7.50 o 
   3   6   2      377.48      391.91      3.90 o 
   4   6   2       87.96       89.70      2.47 o 
   5   6   2       23.18       24.85      1.83 o 
   6   6   2       47.81       54.64      2.89 o 
   7   6   2       54.03       54.48      3.32 o 
   8   6   2       21.57       19.28      3.12 o 
   9   6   2       21.45       17.91      4.18 o 
   0   7   2       16.47       15.02      1.43 o 
   1   7   2      540.48      626.68      4.54 o 
   2   7   2      111.70       97.16      1.96 o 
   3   7   2      261.78      287.74      3.35 o 
   4   7   2       13.89       13.81      1.48 o 
   5   7   2       15.42       15.36      1.75 o 
   6   7   2        2.72        2.79      1.36 o 
   7   7   2       60.02       53.20      3.67 o 
   8   7   2       60.96       57.26      3.96 o 
   9   7   2        0.52        1.18      3.56 o 
   0   8   2      159.98      170.63      3.09 o 
   1   8   2      121.58      122.09      1.81 o 
   2   8   2      251.69      278.92      3.49 o 
   3   8   2      397.00      396.99      4.37 o 
   4   8   2       12.62       12.48      1.51 o 
   5   8   2        4.02        5.44      1.44 o 
   6   8   2      139.06      142.18      4.62 o 
   7   8   2       53.06       59.14      3.94 o 
   8   8   2        1.05        3.95      1.98 o 
   9   8   2        2.01        4.57      3.85 o 
   0   9   2       17.72       16.23      1.36 o 
   1   9   2      153.57      171.55      2.32 o 
   2   9   2      518.95      530.47      8.51 o 
   3   9   2       66.62       63.63      1.93 o 
   4   9   2      172.88      173.32      5.31 o 
   5   9   2       12.80        9.93      1.97 o 
   6   9   2      215.46      210.30      5.62 o 
   7   9   2       91.83       89.54      4.64 o 
   8   9   2        5.80        5.31      2.40 o 
   9   9   2        1.03       -1.97      3.83 o 
   0  10   2        0.01        0.33      1.09 o 
   1  10   2       89.10       84.44      2.03 o 
   2  10   2      243.94      234.89      3.39 o 
   3  10   2      173.48      159.32      3.73 o 
   4  10   2       34.58       36.95      2.78 o 
   5  10   2        2.44        4.39      1.76 o 
   6  10   2       80.87       68.97      4.23 o 
   7  10   2       11.83       13.27      2.59 o 
   8  10   2        4.29        6.26      2.24 o 
   9  10   2        2.45        4.95      2.82 o 
   0  11   2       28.61       31.40      2.02 o 
   1  11   2      334.59      333.14      4.03 o 
   2  11   2      234.61      235.24      3.63 o 
   3  11   2      260.91      254.77      4.78 o 
   4  11   2       20.05       24.01      2.40 o 
   5  11   2       97.93       91.13      3.99 o 
   6  11   2       11.07       13.75      3.90 o 
   7  11   2        2.02        5.11      2.23 o 
   8  11   2        2.20        0.17      2.02 o 
   0  12   2      148.76      143.88      6.27 o 
   1  12   2       27.25       27.72      1.66 o 
   2  12   2       12.37       10.14      1.48 o 
   3  12   2      128.41      120.80      4.09 o 
   4  12   2        0.85        2.54      1.58 o 
   5  12   2       10.96        9.05      2.09 o 
   6  12   2       13.97       10.41      4.19 o 
   7  12   2        1.91        0.85      3.18 o 
   8  12   2        0.36        0.15      2.91 o 
   0  13   2       61.50       76.82      3.80 o 
   1  13   2       60.88       57.96      2.72 o 
   2  13   2       23.94       26.68      1.96 o 
   3  13   2        2.51        3.63      1.67 o 
   4  13   2        4.17        3.27      1.75 o 
   5  13   2        4.45        1.13      1.93 o 
   6  13   2        4.99        7.75      2.50 o 
   7  13   2        5.86        4.23      2.14 o 
   0  14   2       50.22       52.61      4.57 o 
   1  14   2      119.88      109.73      3.64 o 
   2  14   2      161.56      150.41      3.99 o 
   3  14   2       17.89       14.35      2.71 o 
   4  14   2        2.85       -0.32      1.73 o 
   5  14   2        6.28        5.20      2.68 o 
   6  14   2       18.86       27.04      7.48 o 
   7  14   2        1.08        2.32      2.07 o 
   0  15   2       23.45       28.28      4.78 o 
   1  15   2       19.80       19.91      2.60 o 
   2  15   2        2.43        1.48      1.86 o 
   3  15   2       21.01       16.66      3.11 o 
   4  15   2       26.33       33.01      5.55 o 
   5  15   2        1.65       -0.71      1.94 o 
   6  15   2       10.26       14.12      4.77 o 
   0  16   2        6.24        9.49      4.63 o 
   1  16   2        2.95        4.79      1.73 o 
   2  16   2        5.32       18.91      7.20 o 
   3  16   2        8.74       11.91      6.65 o 
   4  16   2        7.33       13.16      5.27 o 
   5  16   2       11.78        4.46      3.76 o 
   6  16   2        0.64       12.39      8.16 o 
   0  17   2        0.58        2.61      2.25 o 
   1  17   2       18.72       24.23      4.74 o 
   2  17   2        1.19       42.58     12.03 o 
   3  17   2        2.22        1.94      1.84 o 
   4  17   2       17.90       22.13      3.25 o 
   5  17   2        1.44        2.70      2.94 o 
   0  18   2       33.20       38.70     13.20 o 
   1  18   2        0.02        5.55      3.92 o 
   2  18   2        8.08       35.07     15.25 o 
   3  18   2        1.31       11.22     17.02 o 
   4  18   2        0.86       25.73     11.89 o 
   0  19   2        2.66        7.80      7.75 o 
   1  19   2       44.43       51.10      6.59 o 
   2  19   2        1.30       23.49     11.00 o 
   3  19   2        6.38       15.33      5.18 o 
   0  20   2        1.90        8.60     13.07 o 
   1   0   3      184.23      161.94      2.91 o 
   2   0   3     6183.72     5947.09     30.32 o 
   3   0   3      388.29      383.17      4.73 o 
   4   0   3      719.83      735.52      7.63 o 
   5   0   3       65.26       72.42      2.60 o 
   6   0   3       88.65       87.27      4.08 o 
   7   0   3       32.14       31.78      4.24 o 
   8   0   3       46.49       47.95      5.54 o 
   9   0   3        5.43        6.59      3.66 o 
  10   0   3        9.36        9.80      4.19 o 
   0   1   3     2414.35     2444.42     17.34 o 
   1   1   3      992.27      998.48      5.15 o 
   2   1   3     1916.22     1935.01      9.76 o 
   3   1   3      542.56      552.09      4.13 o 
   4   1   3       19.71       20.68      1.06 o 
   5   1   3      201.39      199.57      3.90 o 
   6   1   3       70.07       70.76      3.22 o 
   7   1   3       85.12       80.89      4.22 o 
   8   1   3       27.77       24.33      3.09 o 
   9   1   3        4.38        3.25      2.31 o 
  10   1   3        0.71        4.84      3.00 o 
   0   2   3     1186.89     1180.32     10.22 o 
   1   2   3     3776.37     3624.54     14.55 o 
   2   2   3      101.81      101.73      1.69 o 
   3   2   3      256.25      254.25      3.02 o 
   4   2   3       18.89       21.89      1.28 o 
   5   2   3       98.35       99.13      2.75 o 
   6   2   3      366.61      351.18      5.31 o 
   7   2   3       25.80       24.90      2.34 o 
   8   2   3       70.24       73.58      4.65 o 
   9   2   3        4.44        2.43      2.51 o 
  10   2   3        1.05        3.09      3.01 o 
   0   3   3     2220.02     2189.44     60.40 o 
   1   3   3      724.02      692.15      4.19 o 
   2   3   3      125.64      117.15      1.69 o 
   3   3   3      571.14      598.88      5.29 o 
   4   3   3      615.07      619.38      5.57 o 
   5   3   3      986.71      989.31      7.88 o 
   6   3   3      167.72      160.31      4.46 o 
   7   3   3       95.94       92.89      3.73 o 
   8   3   3       23.53       19.72      3.21 o 
   9   3   3        6.57        5.45      2.78 o 
  10   3   3        0.01        0.50      3.50 o 
   0   4   3      794.34      812.17      6.87 o 
   1   4   3      333.92      327.65      3.06 o 
   2   4   3      565.72      588.35      4.19 o 
   3   4   3      736.84      736.12      6.07 o 
   4   4   3      375.63      399.30      4.43 o 
   5   4   3        3.97        4.03      1.08 o 
   6   4   3      453.19      427.98      6.03 o 
   7   4   3       37.10       39.14      2.93 o 
   8   4   3       31.56       29.99      3.88 o 
   9   4   3       23.05       26.10      3.86 o 
  10   4   3        9.31       12.88      4.79 o 
   0   5   3      210.47      220.60      3.40 o 
   1   5   3      910.42      838.52      8.59 o 
   2   5   3      104.09      108.54      1.93 o 
   3   5   3     1022.07     1059.07      7.13 o 
   4   5   3      661.45      644.46      6.36 o 
   5   5   3      114.27      112.33      3.03 o 
   6   5   3      228.75      227.40      4.89 o 
   7   5   3      213.49      218.61      5.33 o 
   8   5   3        4.92        2.86      2.43 o 
   9   5   3       17.68       16.28      4.46 o 
  10   5   3        0.46        3.47      3.90 o 
   0   6   3     2356.29     2440.20     18.57 o 
   1   6   3      528.53      541.25      4.37 o 
   2   6   3      283.54      299.13      3.22 o 
   3   6   3      141.05      148.74      2.79 o 
   4   6   3      304.42      323.30      4.42 o 
   5   6   3       19.79       18.76      1.82 o 
   6   6   3      182.01      190.40      4.63 o 
   7   6   3       27.57       38.25      2.86 o 
   8   6   3       10.16        9.27      2.65 o 
   9   6   3        2.39        1.33      3.83 o 
   0   7   3       46.51       59.73      1.90 o 
   1   7   3      364.62      432.55      4.27 o 
   2   7   3        0.98        2.58      0.60 o 
   3   7   3       43.70       42.95      1.45 o 
   4   7   3       69.08       69.27      2.23 o 
   5   7   3       26.23       26.99      2.20 o 
   6   7   3       35.56       42.31      2.71 o 
   7   7   3        2.76        4.87      1.82 o 
   8   7   3       91.93       82.72      5.54 o 
   9   7   3       12.64       13.77      4.28 o 
   0   8   3      211.07      230.52      3.68 o 
   1   8   3      116.30      122.31      2.01 o 
   2   8   3      110.14      104.89      2.27 o 
   3   8   3       11.35       11.17      1.03 o 
   4   8   3      182.41      177.39      4.22 o 
   5   8   3       62.82       63.95      2.94 o 
   6   8   3      146.68      140.24      4.58 o 
   7   8   3       27.28       25.49      2.85 o 
   8   8   3        9.66        5.62      2.33 o 
   9   8   3       11.47       12.71      4.45 o 
   0   9   3       35.61       33.40      1.79 o 
   1   9   3      125.40      139.40      2.10 o 
   2   9   3        6.60        6.96      1.04 o 
   3   9   3      135.50      137.49      3.09 o 
   4   9   3      354.86      351.41      5.74 o 
   5   9   3      251.63      239.90      5.91 o 
   6   9   3       10.11       10.73      2.15 o 
   7   9   3        6.17        2.96      1.99 o 
   8   9   3       13.95        9.58      4.25 o 
   9   9   3        3.57        4.80      3.74 o 
   0  10   3      172.11      173.57      3.60 o 
   1  10   3      120.27      124.91      2.39 o 
   2  10   3       49.75       48.03      1.98 o 
   3  10   3       42.84       41.53      2.23 o 
   4  10   3      249.27      239.22      5.44 o 
   5  10   3      138.38      136.51      4.62 o 
   6  10   3        8.29        9.54      2.99 o 
   7  10   3        4.76        2.00      1.92 o 
   8  10   3       11.32       10.94      4.00 o 
   9  10   3        1.39        4.08      2.73 o 
   0  11   3       30.85       31.24      2.36 o 
   1  11   3      230.26      238.11      3.52 o 
   2  11   3      256.57      258.75      3.72 o 
   3  11   3       25.85       27.36      2.18 o 
   4  11   3      131.91      144.10      4.73 o 
   5  11   3       44.58       48.71      3.64 o 
   6  11   3       33.64       27.61      3.13 o 
   7  11   3        2.00        2.08      1.88 o 
   8  11   3        3.71        2.89      2.14 o 
   0  12   3      255.04      255.34      5.94 o 
   1  12   3      413.78      425.56      4.88 o 
   2  12   3        7.45       11.63      1.60 o 
   3  12   3      206.04      186.42      4.32 o 
   4  12   3       38.55       33.02      2.86 o 
   5  12   3        6.63        2.87      2.73 o 
   6  12   3        3.47        3.06      2.18 o 
   7  12   3        4.15        3.22      2.25 o 
   8  12   3        5.81        2.60      4.02 o 
   0  13   3      599.25      559.82      8.87 o 
   1  13   3       24.32       25.02      2.10 o 
   2  13   3       33.00       30.26      2.06 o 
   3  13   3       29.61       25.84      2.59 o 
   4  13   3       13.23       12.61      2.52 o 
   5  13   3        3.71       -0.71      3.60 o 
   6  13   3        0.03        2.32      2.30 o 
   7  13   3        5.91        1.02      2.98 o 
   0  14   3       26.12       27.03      3.77 o 
   1  14   3       71.52       62.49      2.90 o 
   2  14   3       21.90       26.20      2.78 o 
   3  14   3       53.16       49.40      6.22 o 
   4  14   3       29.03       21.64      3.69 o 
   5  14   3       27.46       26.93      3.38 o 
   6  14   3        7.15       10.67      6.83 o 
   7  14   3       10.09       10.80      5.14 o 
   0  15   3       39.49       39.17      4.15 o 
   1  15   3       20.82       20.40      3.98 o 
   2  15   3        8.63        9.74      1.87 o 
   3  15   3       15.68       13.03      2.69 o 
   4  15   3       57.69       66.72      4.75 o 
   5  15   3       10.41        5.34      3.48 o 
   6  15   3        0.53        1.18      2.01 o 
   0  16   3        3.75        9.07      5.66 o 
   1  16   3        1.84       10.86      4.32 o 
   2  16   3        1.73       10.75      3.31 o 
   3  16   3        0.08        8.54      4.69 o 
   4  16   3       11.23       18.51      5.03 o 
   5  16   3       13.46       15.50      2.81 o 
   6  16   3        6.09        8.48      5.01 o 
   0  17   3       43.67       65.16      8.45 o 
   1  17   3        7.15        8.46      3.69 o 
   2  17   3       14.56       29.55     18.91 o 
   3  17   3       18.43        4.28      7.82 o 
   4  17   3        6.69       19.20      7.40 o 
   5  17   3        8.06       10.46      5.01 o 
   0  18   3       21.59       22.19      4.01 o 
   1  18   3        9.17       16.82      4.60 o 
   2  18   3        2.03       15.24     12.83 o 
   3  18   3        6.03        6.32      5.39 o 
   4  18   3        2.85       33.00      7.48 o 
   0  19   3        1.26        4.25      5.59 o 
   1  19   3        0.38        8.69      6.70 o 
   2  19   3       22.23      101.35     14.31 o 
   3  19   3       21.79       26.92      6.58 o 
   0   0   4       16.98       13.84      1.26 o 
   1   0   4     3373.10     3179.25     21.11 o 
   2   0   4     4498.40     4402.87     23.62 o 
   3   0   4       53.50       56.84      3.01 o 
   4   0   4      560.11      611.39      7.05 o 
   5   0   4       12.15       11.89      1.59 o 
   6   0   4        0.19        0.87      2.80 o 
   7   0   4       69.63       70.65      5.91 o 
   8   0   4        4.29        1.69      2.98 o 
   9   0   4        0.14        0.19      2.98 o 
  10   0   4        7.63       13.83      6.11 o 
   0   1   4       35.48       36.56      1.57 o 
   1   1   4      431.62      445.58      3.47 o 
   2   1   4      944.59      921.68      5.28 o 
   3   1   4      117.43      121.05      1.90 o 
   4   1   4      335.47      342.15      3.55 o 
   5   1   4       84.64       89.99      2.46 o 
   6   1   4      131.26      139.03      4.01 o 
   7   1   4        1.58        0.97      1.73 o 
   8   1   4        7.10        5.98      2.26 o 
   9   1   4        1.41       -1.12      2.13 o 
  10   1   4       12.96       14.25      3.51 o 
   0   2   4      103.11       92.49      2.21 o 
   1   2   4      324.24      297.20      3.04 o 
   2   2   4      434.78      421.26      3.47 o 
   3   2   4       63.93       77.51      1.60 o 
   4   2   4        3.54        4.82      0.68 o 
   5   2   4      691.29      709.16      6.58 o 
   6   2   4      142.10      142.85      3.47 o 
   7   2   4      127.25      125.98      4.14 o 
   8   2   4       13.02        9.14      2.45 o 
   9   2   4       11.28       13.29      3.22 o 
  10   2   4        2.17        3.56      3.16 o 
   0   3   4     3950.06     3796.70     24.86 o 
   1   3   4     1984.14     1904.67      9.11 o 
   2   3   4       86.96       82.70      1.31 o 
   3   3   4      172.93      186.37      2.88 o 
   4   3   4      957.01      957.40      7.36 o 
   5   3   4      478.83      506.82      5.52 o 
   6   3   4      196.47      191.03      4.07 o 
   7   3   4       12.76       11.46      1.96 o 
   8   3   4       20.32       21.71      3.38 o 
   9   3   4        7.75        8.66      2.99 o 
  10   3   4        4.68        6.79      3.28 o 
   0   4   4      708.41      684.13      6.46 o 
   1   4   4      590.77      555.01      3.97 o 
   2   4   4       10.66       13.46      0.72 o 
   3   4   4      412.47      423.61      4.46 o 
   4   4   4       65.50       68.60      2.21 o 
   5   4   4      128.51      134.25      2.93 o 
   6   4   4      249.83      249.85      4.66 o 
   7   4   4      135.62      126.26      4.67 o 
   8   4   4       23.99       19.78      3.40 o 
   9   4   4       15.39       15.90      3.65 o 
  10   4   4        5.37        4.26      4.16 o 
   0   5   4     4603.90     4879.40     28.62 o 
   1   5   4     1098.41     1108.20      6.16 o 
   2   5   4      649.89      668.98      5.03 o 
   3   5   4        3.35        3.07      0.64 o 
   4   5   4        9.19        9.85      1.18 o 
   5   5   4        6.25        6.05      1.21 o 
   6   5   4       54.71       48.72      2.98 o 
   7   5   4       42.14       41.99      2.86 o 
   8   5   4       86.61       78.29      4.67 o 
   9   5   4       21.74       17.28      4.68 o 
  10   5   4        5.34        3.53      3.95 o 
   0   6   4       16.78       23.43      1.59 o 
   1   6   4      234.26      272.29      3.14 o 
   2   6   4      477.16      491.91      4.38 o 
   3   6   4      110.86      107.79      2.16 o 
   4   6   4      135.75      136.82      3.40 o 
   5   6   4      216.55      219.74      4.63 o 
   6   6   4       42.78       44.94      2.89 o 
   7   6   4       40.70       35.98      2.93 o 
   8   6   4       61.80       60.18      5.04 o 
   9   6   4       11.44       11.44      4.14 o 
   0   7   4      150.38      188.59      3.29 o 
   1   7   4      207.32      204.49      2.82 o 
   2   7   4      261.77      287.37      3.44 o 
   3   7   4       10.09       14.20      1.07 o 
   4   7   4       34.86       37.09      2.05 o 
   5   7   4       47.16       49.07      2.72 o 
   6   7   4       94.15      102.68      5.05 o 
   7   7   4       90.27       84.53      4.37 o 
   8   7   4        6.03        3.53      2.50 o 
   9   7   4       12.57        5.48      3.73 o 
   0   8   4        0.52        1.48      0.78 o 
   1   8   4      166.64      145.25      2.69 o 
   2   8   4       83.47       85.73      2.07 o 
   3   8   4      120.27      126.71      2.77 o 
   4   8   4      137.10      117.09      3.00 o 
   5   8   4       20.92       25.47      2.20 o 
   6   8   4       94.50       90.67      4.65 o 
   7   8   4        4.31        5.16      2.01 o 
   8   8   4        1.27        3.35      2.25 o 
   9   8   4        3.76        5.40      3.70 o 
   0   9   4        6.04        8.53      1.21 o 
   1   9   4      116.48      116.60      2.43 o 
   2   9   4        4.04        4.15      0.86 o 
   3   9   4       49.18       52.94      2.26 o 
   4   9   4       78.19       73.06      3.12 o 
   5   9   4       35.38       39.26      2.96 o 
   6   9   4       48.61       47.38      3.63 o 
   7   9   4       32.98       33.17      4.55 o 
   8   9   4        1.21       -1.96      2.05 o 
   9   9   4        5.13        0.85      2.64 o 
   0  10   4       53.07       60.61      2.39 o 
   1  10   4       59.63       63.86      1.88 o 
   2  10   4      194.60      197.74      3.44 o 
   3  10   4      214.37      216.25      4.11 o 
   4  10   4      160.92      155.67      4.52 o 
   5  10   4       14.74       14.67      3.08 o 
   6  10   4       24.48       24.09      2.91 o 
   7  10   4       22.00       20.32      2.91 o 
   8  10   4        2.80        5.71      2.39 o 
   0  11   4        0.63        0.70      1.12 o 
   1  11   4      229.18      223.15      3.39 o 
   2  11   4      506.77      473.03      5.59 o 
   3  11   4      277.34      265.84      5.03 o 
   4  11   4        6.65        8.43      1.91 o 
   5  11   4      131.74      139.72      4.92 o 
   6  11   4       23.70       27.68      3.03 o 
   7  11   4        2.17        3.20      3.40 o 
   8  11   4        2.08        1.26      2.02 o 
   0  12   4      190.25      188.60      4.89 o 
   1  12   4       81.19       79.72      2.47 o 
   2  12   4      517.04      503.01      5.51 o 
   3  12   4       39.17       37.90      2.67 o 
   4  12   4       28.90       23.26      2.63 o 
   5  12   4       13.19       21.39      3.02 o 
   6  12   4       59.87       62.53      4.35 o 
   7  12   4        6.27        2.78      3.75 o 
   8  12   4        1.94        1.49      3.93 o 
   0  13   4       55.26       50.76      3.29 o 
   1  13   4      175.79      173.05      3.60 o 
   2  13   4       82.99       77.52      3.03 o 
   3  13   4       91.93       93.58      4.13 o 
   4  13   4       58.87       55.07      3.91 o 
   5  13   4       31.60       35.23      4.38 o 
   6  13   4       19.47       18.43      2.94 o 
   7  13   4       12.57       13.64      5.90 o 
   0  14   4       19.28       13.51      2.20 o 
   1  14   4       73.36       71.89      3.08 o 
   2  14   4       48.47       46.38      3.28 o 
   3  14   4       16.42       16.94      2.75 o 
   4  14   4        0.76        1.35      2.97 o 
   5  14   4       27.50       19.80      4.12 o 
   6  14   4       52.73       55.50      6.69 o 
   7  14   4        4.07        9.47      6.90 o 
   0  15   4        3.83       10.24      5.54 o 
   1  15   4       41.27       47.15      4.76 o 
   2  15   4       34.20       40.86      3.16 o 
   3  15   4       12.83       15.17      4.09 o 
   4  15   4        7.01        8.45      4.03 o 
   5  15   4        9.95       14.99      2.70 o 
   6  15   4       16.77       15.78      5.05 o 
   0  16   4        0.09        0.74      3.16 o 
   1  16   4        1.87        4.71      2.36 o 
   2  16   4       36.09       42.28      4.97 o 
   3  16   4       13.13       18.80      4.75 o 
   4  16   4       23.21       27.24      5.24 o 
   5  16   4        9.71        8.04      2.79 o 
   6  16   4       10.04       13.23      6.50 o 
   0  17   4       32.53       38.20      4.84 o 
   1  17   4        8.11        2.98      3.87 o 
   2  17   4       42.69       47.78      8.82 o 
   3  17   4        0.40       16.46      8.51 o 
   4  17   4       10.24        5.72      3.80 o 
   5  17   4        4.92        4.21      2.81 o 
   0  18   4        4.58        8.19      4.42 o 
   1  18   4        2.77        9.66      2.27 o 
   2  18   4        5.94        6.58      4.87 o 
   3  18   4        4.03       -1.88      5.36 o 
   4  18   4        5.74        8.57      6.34 o 
   0  19   4       11.17       15.26     11.98 o 
   1  19   4        6.31       14.67      6.49 o 
   2  19   4       11.54       56.64     22.33 o 
   1   0   5       73.59       85.53      2.34 o 
   2   0   5       17.69       16.25      1.55 o 
   3   0   5      459.22      480.68      5.45 o 
   4   0   5       70.29       72.71      2.54 o 
   5   0   5        2.48        1.95      1.41 o 
   6   0   5        0.09        0.99      1.52 o 
   7   0   5        0.36        1.12      2.32 o 
   8   0   5       40.27       40.68      5.25 o 
   9   0   5       17.09       12.47      4.27 o 
  10   0   5        0.59        0.00      4.75 o 
   0   1   5     3595.29     3453.00     22.93 o 
   1   1   5      293.80      275.25      3.24 o 
   2   1   5     1110.00     1102.14      6.23 o 
   3   1   5      668.85      692.41      4.98 o 
   4   1   5      377.11      372.87      3.89 o 
   5   1   5      191.06      190.98      3.36 o 
   6   1   5       21.07       23.19      1.94 o 
   7   1   5       54.10       52.34      3.72 o 
   8   1   5        5.93        4.31      2.20 o 
   9   1   5        0.76        0.73      2.52 o 
  10   1   5        1.33        1.22      2.87 o 
   0   2   5        0.79        3.35      0.70 o 
   1   2   5      459.89      464.68      4.21 o 
   2   2   5       75.53       84.69      2.03 o 
   3   2   5      904.07      982.46      6.47 o 
   4   2   5        8.05        9.11      0.84 o 
   5   2   5        4.09        3.60      0.91 o 
   6   2   5       25.02       26.83      2.03 o 
   7   2   5       16.24       19.54      2.28 o 
   8   2   5       49.27       50.71      4.05 o 
   9   2   5        1.86        0.96      2.70 o 
  10   2   5        0.37        4.05      3.07 o 
   0   3   5       11.46       12.08      1.05 o 
   1   3   5        0.94        0.56      0.40 o 
   2   3   5     1192.47     1269.19      6.98 o 
   3   3   5      608.17      623.37      6.89 o 
   4   3   5       82.96       79.47      2.12 o 
   5   3   5       48.19       46.39      1.98 o 
   6   3   5       36.31       39.32      2.32 o 
   7   3   5       21.65       24.51      2.44 o 
   8   3   5       26.74       22.26      3.43 o 
   9   3   5        9.82       14.18      3.55 o 
  10   3   5        0.11        6.06      3.14 o 
   0   4   5      253.96      257.78      4.37 o 
   1   4   5       24.82       21.10      1.06 o 
   2   4   5      857.89      906.22      5.23 o 
   3   4   5     1015.63     1084.87      7.03 o 
   4   4   5       71.91       78.76      2.28 o 
   5   4   5      134.13      135.07      2.98 o 
   6   4   5       40.90       43.33      2.47 o 
   7   4   5       31.74       32.06      3.05 o 
   8   4   5       28.67       23.84      3.79 o 
   9   4   5        9.51        9.46      3.35 o 
  10   4   5        2.27        4.17      3.75 o 
   0   5   5      138.62      133.14      2.94 o 
   1   5   5     1177.23     1200.27      6.82 o 
   2   5   5     1566.50     1596.90      8.29 o 
   3   5   5      229.78      247.98      2.81 o 
   4   5   5      537.67      537.49      5.83 o 
   5   5   5       14.32       15.33      1.58 o 
   6   5   5       36.59       38.63      2.68 o 
   7   5   5       15.79       13.95      2.11 o 
   8   5   5       10.40        5.85      2.23 o 
   9   5   5        7.08       12.14      6.38 o 
   0   6   5       17.90       21.07      1.60 o 
   1   6   5      575.36      615.73      4.57 o 
   2   6   5      167.78      179.14      2.68 o 
   3   6   5      373.34      365.76      3.95 o 
   4   6   5       33.21       40.57      2.46 o 
   5   6   5       78.88       88.39      3.52 o 
   6   6   5       94.74       94.68      3.53 o 
   7   6   5        8.40        7.49      1.88 o 
   8   6   5        1.54        2.33      2.20 o 
   9   6   5       26.13       27.91      7.49 o 
   0   7   5       41.35       50.91      2.78 o 
   1   7   5      149.85      146.70      2.16 o 
   2   7   5      153.45      161.15      2.70 o 
   3   7   5       14.43       13.68      1.17 o 
   4   7   5      358.58      335.19      5.12 o 
   5   7   5        3.42        2.52      1.26 o 
   6   7   5       61.75       68.39      3.66 o 
   7   7   5        4.39        1.51      1.64 o 
   8   7   5        7.59       11.21      3.05 o 
   9   7   5       19.63       14.87      4.64 o 
   0   8   5      233.85      260.79      4.21 o 
   1   8   5      115.37      123.95      2.58 o 
   2   8   5       29.32       28.34      1.53 o 
   3   8   5       85.22       86.21      2.23 o 
   4   8   5      355.62      326.74      4.96 o 
   5   8   5       70.75       71.51      3.33 o 
   6   8   5       73.53       68.40      3.78 o 
   7   8   5        1.75        1.43      1.80 o 
   8   8   5       13.72       18.91      3.36 o 
   9   8   5       12.19       15.66      4.60 o 
   0   9   5      975.12      979.98      9.15 o 
   1   9   5      370.43      350.27      4.48 o 
   2   9   5      206.96      192.63      3.37 o 
   3   9   5      288.21      298.11      4.70 o 
   4   9   5      100.51       98.50      3.08 o 
   5   9   5       67.18       66.30      3.52 o 
   6   9   5        6.19        5.80      2.24 o 
   7   9   5        7.33        5.99      2.16 o 
   8   9   5        3.66        2.35      2.11 o 
   9   9   5        2.41       10.94      8.09 o 
   0  10   5       37.78       30.05      2.36 o 
   1  10   5      199.38      195.57      3.31 o 
   2  10   5       62.58       54.98      2.19 o 
   3  10   5      323.59      315.10      5.29 o 
   4  10   5      226.31      216.69      5.10 o 
   5  10   5        5.65        3.00      1.76 o 
   6  10   5        2.11        0.41      1.79 o 
   7  10   5       15.08       15.30      3.17 o 
   8  10   5        6.65        8.24      5.02 o 
   0  11   5      193.63      194.66      4.87 o 
   1  11   5      289.34      270.38      3.81 o 
   2  11   5      110.14      106.46      2.81 o 
   3  11   5       72.97       74.06      3.08 o 
   4  11   5        6.85        7.36      1.89 o 
   5  11   5       40.48       40.87      3.45 o 
   6  11   5       11.06        8.39      2.56 o 
   7  11   5        1.41        3.03      2.49 o 
   8  11   5        7.03        1.82      3.04 o 
   0  12   5      419.80      386.75      7.04 o 
   1  12   5      229.44      212.48      3.74 o 
   2  12   5       67.67       67.04      2.47 o 
   3  12   5        3.76        7.17      1.70 o 
   4  12   5       44.89       45.00      3.55 o 
   5  12   5       84.14       74.05      6.04 o 
   6  12   5        0.15        1.68      2.39 o 
   7  12   5        4.29        4.72      2.38 o 
   8  12   5        4.23        8.53      4.48 o 
   0  13   5      113.15      117.08      4.87 o 
   1  13   5        8.30        8.70      1.24 o 
   2  13   5       89.80       87.61      4.18 o 
   3  13   5      167.23      158.43      5.14 o 
   4  13   5      118.45      131.36      5.39 o 
   5  13   5       31.70       35.36      3.50 o 
   6  13   5       13.30       14.23      2.99 o 
   7  13   5        1.73        2.92      2.18 o 
   0  14   5      176.86      173.05      5.05 o 
   1  14   5       65.29       63.61      3.65 o 
   2  14   5        6.55        5.04      3.08 o 
   3  14   5       59.99       76.28      7.84 o 
   4  14   5       87.99       81.26      4.88 o 
   5  14   5       24.11       29.18      5.38 o 
   6  14   5       18.87       21.25      4.78 o 
   7  14   5        3.68        3.70      2.27 o 
   0  15   5       14.88       22.23      6.87 o 
   1  15   5       23.44       23.13      2.16 o 
   2  15   5       18.82       19.34      3.30 o 
   3  15   5       13.32       24.37      3.15 o 
   4  15   5       60.10       66.14      9.92 o 
   5  15   5        2.89        6.50      3.20 o 
   6  15   5       22.01       20.35      3.97 o 
   0  16   5        2.73        3.40      2.35 o 
   1  16   5       12.65        9.63      2.63 o 
   2  16   5        9.09        9.34      2.47 o 
   3  16   5        0.89        5.24      2.49 o 
   4  16   5       47.47       52.25      7.24 o 
   5  16   5        0.07        7.49      8.55 o 
   0  17   5        1.41        2.41      2.91 o 
   1  17   5        2.81        5.76      2.19 o 
   2  17   5       13.24       20.35      8.23 o 
   3  17   5       11.56       17.75      7.19 o 
   4  17   5        1.75       19.52      7.75 o 
   5  17   5        2.04       16.83     11.77 o 
   0  18   5       19.89       19.36      3.48 o 
   1  18   5        4.42       12.31      5.13 o 
   2  18   5        0.45       -0.87      3.34 o 
   3  18   5        5.65        8.36     10.11 o 
   4  18   5        6.07       15.61      6.65 o 
   0  19   5        5.69       14.99     16.36 o 
   1  19   5       12.48       17.72      3.40 o 
   2  19   5        1.19        4.80      7.20 o 
   0   0   6       38.71       35.25      2.58 o 
   1   0   6      444.04      444.02      6.50 o 
   2   0   6      733.41      802.68      7.76 o 
   3   0   6       97.01      105.69      2.60 o 
   4   0   6      782.99      793.32      8.78 o 
   5   0   6      134.26      136.27      3.73 o 
   6   0   6       29.22       32.42      3.35 o 
   7   0   6        0.14        1.64      2.33 o 
   8   0   6       16.77       13.04      3.74 o 
   9   0   6        0.02        2.94      3.83 o 
  10   0   6        7.15        6.72      5.70 o 
   0   1   6      126.13      143.30      3.12 o 
   1   1   6     1501.53     1483.31     10.38 o 
   2   1   6      305.28      311.51      3.04 o 
   3   1   6      141.05      144.18      2.13 o 
   4   1   6       40.21       48.87      1.58 o 
   5   1   6      128.78      142.54      3.01 o 
   6   1   6        9.93        6.29      1.43 o 
   7   1   6        4.11        2.74      1.57 o 
   8   1   6        3.54        2.52      2.09 o 
   9   1   6        6.42       10.97      3.34 o 
  10   1   6       14.11       13.95      3.99 o 
   0   2   6      538.02      489.88      6.14 o 
   1   2   6      619.90      643.61      5.43 o 
   2   2   6      845.13      838.12      6.11 o 
   3   2   6      651.75      679.30      5.50 o 
   4   2   6      248.87      250.17      4.27 o 
   5   2   6        6.82        5.27      1.03 o 
   6   2   6       11.63       12.56      1.68 o 
   7   2   6        9.81        7.84      2.20 o 
   8   2   6        9.25        9.74      2.83 o 
   9   2   6        3.14        5.38      3.11 o 
  10   2   6        1.28        2.44      3.64 o 
   0   3   6      261.31      247.93      3.93 o 
   1   3   6      482.09      511.89      4.78 o 
   2   3   6      574.54      632.67      4.89 o 
   3   3   6      217.01      232.22      3.23 o 
   4   3   6      261.29      251.07      3.91 o 
   5   3   6       47.71       45.94      2.12 o 
   6   3   6       13.47       10.81      1.71 o 
   7   3   6        2.86        2.44      1.72 o 
   8   3   6       12.01       10.41      3.13 o 
   9   3   6        5.68        5.84      3.03 o 
  10   3   6        2.77        3.74      3.13 o 
   0   4   6     2219.49     2395.26     18.68 o 
   1   4   6      888.82      902.37      6.76 o 
   2   4   6       73.18       74.15      1.54 o 
   3   4   6      466.73      502.89      4.68 o 
   4   4   6      107.08      104.59      2.79 o 
   5   4   6        0.88        1.55      0.87 o 
   6   4   6        9.44        9.06      1.66 o 
   7   4   6        6.80        5.35      2.10 o 
   8   4   6       11.15       14.19      2.72 o 
   9   4   6        6.93        4.03      3.89 o 
   0   5   6      203.37      221.12      4.49 o 
   1   5   6      788.34      862.67      6.03 o 
   2   5   6      450.61      488.85      3.91 o 
   3   5   6      721.83      697.47      5.22 o 
   4   5   6      156.23      157.33      3.15 o 
   5   5   6       31.65       30.93      2.08 o 
   6   5   6       59.38       55.96      3.15 o 
   7   5   6        7.71        5.59      1.74 o 
   8   5   6       13.78       16.82      2.94 o 
   9   5   6        7.26        5.33      2.87 o 
   0   6   6      993.72     1128.66     10.40 o 
   1   6   6      532.28      580.79      4.63 o 
   2   6   6      191.48      177.41      2.78 o 
   3   6   6      158.90      156.48      2.72 o 
   4   6   6       87.98       96.68      3.02 o 
   5   6   6       23.83       24.99      2.26 o 
   6   6   6       10.17        7.55      1.78 o 
   7   6   6       31.19       30.53      2.81 o 
   8   6   6        9.06        6.16      2.39 o 
   9   6   6        7.79        8.87      4.12 o 
   0   7   6      316.58      307.86      5.09 o 
   1   7   6      708.25      701.22      5.30 o 
   2   7   6      422.14      398.36      4.35 o 
   3   7   6       96.92       99.09      2.28 o 
   4   7   6      148.50      153.63      4.66 o 
   5   7   6       23.24       22.62      2.19 o 
   6   7   6       57.48       57.35      3.56 o 
   7   7   6        3.56        4.93      1.70 o 
   8   7   6        2.81        1.20      2.33 o 
   9   7   6        7.58       11.60      6.54 o 
   0   8   6       55.17       53.80      2.48 o 
   1   8   6      160.12      165.74      2.88 o 
   2   8   6      263.50      259.40      3.82 o 
   3   8   6       39.37       40.59      2.12 o 
   4   8   6      194.77      189.60      4.16 o 
   5   8   6      115.44      114.56      3.96 o 
   6   8   6       14.98       14.09      2.14 o 
   7   8   6        1.85       -0.29      1.68 o 
   8   8   6        1.09        3.87      2.58 o 
   9   8   6        0.03       -3.24      3.03 o 
   0   9   6       97.57       99.69      2.95 o 
   1   9   6      101.26      100.44      2.57 o 
   2   9   6      227.12      210.77      3.61 o 
   3   9   6      192.13      184.19      3.89 o 
   4   9   6       30.27       28.37      2.17 o 
   5   9   6       35.25       44.49      3.09 o 
   6   9   6        1.99        2.33      1.81 o 
   7   9   6        8.43        9.61      2.52 o 
   8   9   6       13.20        9.43      3.20 o 
   0  10   6      331.30      313.62      6.33 o 
   1  10   6       60.22       58.93      2.14 o 
   2  10   6       94.21       96.97      2.68 o 
   3  10   6      219.89      211.20      4.48 o 
   4  10   6       27.91       30.22      2.54 o 
   5  10   6       65.81       71.57      4.29 o 
   6  10   6        9.31        9.48      2.11 o 
   7  10   6       26.33       25.18      3.26 o 
   8  10   6        5.19        5.27      2.42 o 
   0  11   6       30.49       30.46      2.61 o 
   1  11   6      482.27      462.66      5.43 o 
   2  11   6      497.52      503.00      5.97 o 
   3  11   6      142.00      142.32      3.83 o 
   4  11   6       65.66       73.03      4.06 o 
   5  11   6        0.23       -0.32      1.54 o 
   6  11   6       15.95       17.13      2.71 o 
   7  11   6        2.32        5.77      3.09 o 
   8  11   6        8.58        9.29      5.35 o 
   0  12   6       69.38       77.99      3.61 o 
   1  12   6      174.77      177.04      3.63 o 
   2  12   6       21.50       20.59      1.76 o 
   3  12   6       19.24       19.02      2.47 o 
   4  12   6       45.57       41.66      3.43 o 
   5  12   6       53.26       54.57      4.13 o 
   6  12   6       10.42        7.47      2.59 o 
   7  12   6       22.07       26.45      4.00 o 
   0  13   6      515.73      472.88      8.75 o 
   1  13   6      189.97      180.58      3.77 o 
   2  13   6      107.98      112.06      3.88 o 
   3  13   6      145.36      147.49      6.05 o 
   4  13   6       70.38       78.11      4.48 o 
   5  13   6        8.74        9.51      2.35 o 
   6  13   6       17.58       20.39      4.40 o 
   7  13   6        3.73        4.70      2.36 o 
   0  14   6        0.17        1.51      1.52 o 
   1  14   6        4.49        4.09      1.19 o 
   2  14   6      164.88      174.31      5.71 o 
   3  14   6        3.66        7.58      1.98 o 
   4  14   6       20.83       31.17      5.18 o 
   5  14   6        2.11        3.17      2.85 o 
   6  14   6        1.26        3.73      3.54 o 
   7  14   6       10.26       10.21      3.34 o 
   0  15   6       12.72        6.35      2.45 o 
   1  15   6       18.26       20.30      2.28 o 
   2  15   6       49.60       54.96      4.02 o 
   3  15   6        2.23        5.20      5.47 o 
   4  15   6       19.25       16.78      3.01 o 
   5  15   6       10.06        7.54      2.73 o 
   6  15   6       46.88       35.24      6.01 o 
   0  16   6        8.54       12.81      4.23 o 
   1  16   6        4.28        4.82      2.17 o 
   2  16   6       12.25       14.37      2.62 o 
   3  16   6       13.85       24.24      6.96 o 
   4  16   6        3.05        2.52      2.81 o 
   5  16   6       19.22       19.10      3.42 o 
   0  17   6        6.81        7.44      3.11 o 
   1  17   6        7.28        8.02      2.45 o 
   2  17   6       16.47       15.25      3.81 o 
   3  17   6        7.13       16.88      6.28 o 
   4  17   6        7.04       10.98      4.36 o 
   0  18   6        0.13        1.24      2.46 o 
   1  18   6       13.58       21.71      3.50 o 
   2  18   6        9.20       28.42      5.70 o 
   3  18   6        4.81        7.06      2.95 o 
   0  19   6        0.28        4.37      6.14 o 
   1  19   6        1.91       10.87      7.08 o 
   2  19   6        6.53       11.48      6.82 o 
   1   0   7     1325.74     1387.28     12.69 o 
   2   0   7       65.64       71.76      2.30 o 
   3   0   7      199.85      211.85      3.84 o 
   4   0   7      268.10      269.06      5.00 o 
   5   0   7        3.40        2.32      1.14 o 
   6   0   7       67.55       63.87      4.28 o 
   7   0   7        0.56        0.13      2.33 o 
   8   0   7        3.20       -0.01      3.05 o 
   9   0   7        0.98       -2.07      4.42 o 
  10   0   7        0.28        3.22      4.82 o 
   0   1   7     1829.90     1947.33     15.83 o 
   1   1   7       69.48       76.89      1.99 o 
   2   1   7       78.63       75.52      1.60 o 
   3   1   7       33.62       26.44      1.21 o 
   4   1   7       50.16       51.65      1.73 o 
   5   1   7        7.14        8.59      1.23 o 
   6   1   7        1.18        1.28      1.07 o 
   7   1   7       27.65       35.45      2.83 o 
   8   1   7        7.95        7.58      2.80 o 
   9   1   7        2.69        3.56      4.24 o 
   0   2   7     4111.84     4335.75     38.20 o 
   1   2   7      898.13      934.82     10.05 o 
   2   2   7      625.98      603.36      5.27 o 
   3   2   7      135.22      134.86      2.45 o 
   4   2   7      105.32      104.10      2.57 o 
   5   2   7       22.65       20.49      1.68 o 
   6   2   7       61.14       59.32      3.13 o 
   7   2   7        0.22       -1.03      1.68 o 
   8   2   7        1.82        1.22      2.38 o 
   9   2   7        0.22        0.56      2.46 o 
   0   3   7     1883.88     2052.90     15.20 o 
   1   3   7     3214.44     3283.51     17.67 o 
   2   3   7      212.20      231.30      2.96 o 
   3   3   7      288.61      288.68      3.51 o 
   4   3   7      122.06      129.89      2.93 o 
   5   3   7       18.64       18.15      1.57 o 
   6   3   7       37.05       42.18      2.51 o 
   7   3   7       15.62       14.40      2.80 o 
   8   3   7        6.49        5.10      2.71 o 
   9   3   7        3.08        3.98      2.73 o 
   0   4   7      292.03      345.63      5.14 o 
   1   4   7      460.90      440.22      4.71 o 
   2   4   7      263.78      296.87      3.43 o 
   3   4   7       59.29       63.06      1.62 o 
   4   4   7       69.34       65.56      2.27 o 
   5   4   7       71.01       70.24      2.58 o 
   6   4   7       38.90       40.36      2.76 o 
   7   4   7       13.77       11.65      2.39 o 
   8   4   7        0.06        2.54      3.61 o 
   9   4   7        0.14        4.70      2.90 o 
   0   5   7     2214.03     2199.54     18.41 o 
   1   5   7      673.39      692.54      5.88 o 
   2   5   7     1131.07     1158.97      7.12 o 
   3   5   7       68.47       69.28      1.92 o 
   4   5   7       52.64       49.03      3.07 o 
   5   5   7       74.92       70.23      3.25 o 
   6   5   7       18.16       22.07      2.28 o 
   7   5   7        7.39        6.97      2.20 o 
   8   5   7        0.89        1.75      2.46 o 
   9   5   7        1.59        3.67      2.80 o 
   0   6   7      167.72      189.46      7.73 o 
   1   6   7      388.45      415.72      3.98 o 
   2   6   7     1295.89     1304.71      7.63 o 
   3   6   7      161.83      164.45      3.07 o 
   4   6   7      112.32      107.97      4.11 o 
   5   6   7       15.83       15.46      1.93 o 
   6   6   7        1.97        0.00      1.26 o 
   7   6   7        5.72        4.59      1.75 o 
   8   6   7        1.03        4.46      2.18 o 
   9   6   7        0.34        0.67      3.35 o 
   0   7   7       40.03       44.41      2.31 o 
   1   7   7       44.75       47.91      1.55 o 
   2   7   7      182.94      188.65      3.31 o 
   3   7   7        4.86        4.87      0.96 o 
   4   7   7       28.98       29.60      2.46 o 
   5   7   7        8.11        5.92      1.57 o 
   6   7   7        4.92        5.16      1.66 o 
   7   7   7       16.90       11.30      2.20 o 
   8   7   7        4.62        6.16      2.69 o 
   9   7   7        1.79        0.42      3.23 o 
   0   8   7      190.90      180.77      4.22 o 
   1   8   7      500.34      485.20      5.07 o 
   2   8   7      253.48      250.18      4.10 o 
   3   8   7      216.56      217.47      4.14 o 
   4   8   7        7.02        8.09      1.37 o 
   5   8   7       71.61       71.31      3.66 o 
   6   8   7        7.39        6.53      1.85 o 
   7   8   7        2.64        4.80      1.78 o 
   8   8   7        2.66       -2.09      2.30 o 
   9   8   7        4.14        4.38      2.97 o 
   0   9   7      223.68      209.88      4.72 o 
   1   9   7      302.45      276.72      4.15 o 
   2   9   7       84.02       80.46      2.48 o 
   3   9   7       17.33       16.93      1.71 o 
   4   9   7       57.66       58.58      2.77 o 
   5   9   7       19.88       19.32      2.28 o 
   6   9   7       24.61       23.83      2.70 o 
   7   9   7       12.07        9.74      2.44 o 
   8   9   7        8.26        8.82      3.11 o 
   0  10   7      475.30      460.16     15.36 o 
   1  10   7      114.41      109.28      3.07 o 
   2  10   7      215.99      205.03      4.24 o 
   3  10   7      204.32      191.14      4.18 o 
   4  10   7       57.16       56.37      2.90 o 
   5  10   7       67.41       66.18      3.88 o 
   6  10   7       26.66       29.48      3.33 o 
   7  10   7       10.24        9.89      3.10 o 
   8  10   7        2.94        1.28      3.03 o 
   0  11   7        0.09        0.48      1.56 o 
   1  11   7      787.59      759.60      8.59 o 
   2  11   7       95.66       97.12      2.86 o 
   3  11   7       78.28       73.85      3.14 o 
   4  11   7       17.40       13.46      2.12 o 
   5  11   7       49.52       49.57      4.37 o 
   6  11   7       43.74       37.80      5.17 o 
   7  11   7       20.56       24.26      3.38 o 
   8  11   7        6.08        9.20      5.53 o 
   0  12   7      562.30      573.84      9.68 o 
   1  12   7      183.69      175.82      3.68 o 
   2  12   7      196.62      187.81      4.12 o 
   3  12   7       76.45       78.46      3.29 o 
   4  12   7       22.15       24.70      3.33 o 
   5  12   7       11.41        8.85      2.26 o 
   6  12   7       17.30       17.35      2.94 o 
   7  12   7        9.92       17.15      4.88 o 
   0  13   7        0.78       -2.91      2.19 o 
   1  13   7       59.98       59.89      2.68 o 
   2  13   7        5.94        8.17      1.48 o 
   3  13   7        7.85        3.99      3.93 o 
   4  13   7       20.33       20.09      2.89 o 
   5  13   7        4.24        4.83      2.42 o 
   6  13   7       20.32       15.03      3.40 o 
   7  13   7        5.83       10.44      3.32 o 
   0  14   7        1.56        0.76      1.73 o 
   1  14   7       36.33       32.33      2.25 o 
   2  14   7       39.12       41.29      3.21 o 
   3  14   7       54.66       52.63      4.28 o 
   4  14   7       47.60       49.64      4.94 o 
   5  14   7        4.81        7.22      3.48 o 
   6  14   7       14.27       16.28      5.67 o 
   0  15   7       19.27       22.56      4.57 o 
   1  15   7        1.30        0.83      1.32 o 
   2  15   7       10.74       12.44      3.61 o 
   3  15   7       20.73       16.66      8.42 o 
   4  15   7       16.02       19.22      4.06 o 
   5  15   7        6.46        4.51      4.68 o 
   6  15   7        7.49       14.67      9.75 o 
   0  16   7        2.53        4.43      2.79 o 
   1  16   7       11.88        7.40      3.19 o 
   2  16   7       10.16       16.85      3.30 o 
   3  16   7       22.82       34.30      8.23 o 
   4  16   7        7.57       10.60      3.73 o 
   5  16   7        3.66        4.04      5.65 o 
   0  17   7        6.65       17.35      8.59 o 
   1  17   7       23.04       27.43      3.98 o 
   2  17   7       18.21       25.94      3.08 o 
   3  17   7        1.66        9.83     18.97 o 
   4  17   7        1.85        4.59      2.50 o 
   0  18   7       26.57       26.59      4.48 o 
   1  18   7        2.74        8.15      2.91 o 
   2  18   7        4.72       19.09     19.57 o 
   3  18   7       15.54       17.95      4.64 o 
   0  19   7        5.09       12.94     13.31 o 
   1  19   7       18.98       27.93      6.22 o 
   0   0   8     2403.23     2306.94     37.69 o 
   1   0   8      197.91      249.57      5.22 o 
   2   0   8        0.00        0.83      0.78 o 
   3   0   8      424.26      390.28      5.53 o 
   4   0   8      244.16      233.32      4.52 o 
   5   0   8        1.00        1.36      1.13 o 
   6   0   8        1.70        5.76      1.80 o 
   7   0   8        0.04        0.96      2.78 o 
   8   0   8        7.59        7.95      3.70 o 
   9   0   8        2.42        6.38      4.71 o 
   0   1   8      428.41      484.98      6.86 o 
   1   1   8      282.87      290.26      4.03 o 
   2   1   8     1349.39     1363.26      8.57 o 
   3   1   8      133.01      138.93      2.39 o 
   4   1   8       98.46      107.43      2.28 o 
   5   1   8       20.93       22.87      1.69 o 
   6   1   8       36.62       36.72      2.71 o 
   7   1   8       16.67       18.88      2.40 o 
   8   1   8        9.82        6.06      2.96 o 
   9   1   8        0.20        9.12      4.74 o 
   0   2   8       51.25       56.94      2.47 o 
   1   2   8     1244.69     1345.02     10.13 o 
   2   2   8      853.88      931.10      7.75 o 
   3   2   8       13.37       16.00      1.16 o 
   4   2   8       29.45       25.67      1.56 o 
   5   2   8       97.15       98.64      2.84 o 
   6   2   8       43.05       53.19      2.86 o 
   7   2   8        7.89        8.78      2.02 o 
   8   2   8        2.03        4.54      2.68 o 
   9   2   8        1.65        5.21      3.46 o 
   0   3   8      946.32     1051.16     10.87 o 
   1   3   8      115.04      119.63      2.71 o 
   2   3   8      141.12      141.01      2.71 o 
   3   3   8      514.64      523.21      4.99 o 
   4   3   8       21.11       22.45      1.61 o 
   5   3   8       26.20       23.96      1.91 o 
   6   3   8        5.27        7.76      2.20 o 
   7   3   8        8.43        5.82      2.19 o 
   8   3   8       18.11       18.51      3.42 o 
   9   3   8        2.38        3.96      4.04 o 
   0   4   8      102.05      125.49      3.22 o 
   1   4   8      276.83      291.40      5.88 o 
   2   4   8      893.55      918.85      7.01 o 
   3   4   8       42.68       42.46      2.20 o 
   4   4   8       92.79       98.32      3.10 o 
   5   4   8        8.07        7.35      1.37 o 
   6   4   8        5.49        6.11      1.53 o 
   7   4   8        7.25        7.89      2.30 o 
   8   4   8        3.52        3.42      2.33 o 
   9   4   8        5.72        9.52      3.21 o 
   0   5   8     1328.55     1423.20     12.62 o 
   1   5   8      230.69      215.01      3.31 o 
   2   5   8       50.13       47.51      1.83 o 
   3   5   8       33.61       35.04      1.44 o 
   4   5   8       95.81       89.57      3.12 o 
   5   5   8       15.27       16.24      2.00 o 
   6   5   8        2.30        0.73      1.61 o 
   7   5   8        3.36        4.08      1.96 o 
   8   5   8       24.03       21.26      4.04 o 
   9   5   8        5.15        6.15      3.05 o 
   0   6   8      183.71      183.05      4.62 o 
   1   6   8      329.64      302.82      4.01 o 
   2   6   8        2.09        2.14      0.70 o 
   3   6   8      113.04      117.00      2.76 o 
   4   6   8       60.40       60.83      2.90 o 
   5   6   8       33.59       34.96      2.74 o 
   6   6   8        3.73        3.44      1.96 o 
   7   6   8        3.97        4.25      1.75 o 
   8   6   8        3.64        4.24      3.51 o 
   9   6   8        3.77        6.23      3.96 o 
   0   7   8       83.11       88.83      3.09 o 
   1   7   8       78.57       77.85      2.07 o 
   2   7   8       11.06       12.57      1.28 o 
   3   7   8      212.91      213.02      3.84 o 
   4   7   8      247.96      251.16      5.17 o 
   5   7   8       44.86       48.95      3.22 o 
   6   7   8        7.43        4.93      1.72 o 
   7   7   8        3.99        5.37      1.87 o 
   8   7   8        0.59        2.93      2.24 o 
   9   7   8        1.60        2.31      3.10 o 
   0   8   8       17.15       17.21      1.86 o 
   1   8   8     1019.32      960.32      8.10 o 
   2   8   8      582.89      553.77      6.42 o 
   3   8   8      133.00      146.34      4.52 o 
   4   8   8       31.92       27.92      2.26 o 
   5   8   8       48.58       50.29      3.22 o 
   6   8   8       21.88       22.30      2.60 o 
   7   8   8        2.49        2.77      1.80 o 
   8   8   8       10.39       10.65      3.07 o 
   0   9   8     1424.28     1371.85     17.44 o 
   1   9   8       24.99       26.02      1.83 o 
   2   9   8      266.78      243.58      4.19 o 
   3   9   8      234.03      219.71      4.42 o 
   4   9   8       38.17       37.80      2.60 o 
   5   9   8        4.34        4.48      1.84 o 
   6   9   8       14.91       14.81      2.34 o 
   7   9   8       18.59       20.91      2.89 o 
   8   9   8        0.31       -2.48      2.27 o 
   0  10   8       61.13       64.00      3.61 o 
   1  10   8      929.32      873.13      8.56 o 
   2  10   8       91.60       96.04      2.89 o 
   3  10   8       82.83       89.05      3.13 o 
   4  10   8      115.04      113.04      3.65 o 
   5  10   8        2.91        2.10      1.62 o 
   6  10   8       19.78       20.06      2.90 o 
   7  10   8        5.82        5.45      2.25 o 
   8  10   8       10.51        6.69      2.67 o 
   0  11   8      397.68      377.05      7.82 o 
   1  11   8       64.84       61.61      3.50 o 
   2  11   8       12.86       11.46      1.48 o 
   3  11   8       53.47       51.88      2.81 o 
   4  11   8       43.12       41.95      3.16 o 
   5  11   8       75.06       77.37      4.62 o 
   6  11   8       10.37        8.94      2.63 o 
   7  11   8        3.90        9.92      5.06 o 
   0  12   8       17.90       14.04      2.37 o 
   1  12   8       14.26       11.37      1.53 o 
   2  12   8       37.89       39.96      2.74 o 
   3  12   8       58.10       60.70      3.18 o 
   4  12   8       56.91       53.33      4.01 o 
   5  12   8       27.45       27.87      3.68 o 
   6  12   8       11.63        7.30      3.40 o 
   7  12   8        1.16       -1.81      2.20 o 
   0  13   8        7.29        6.65      1.93 o 
   1  13   8        7.87        6.66      1.34 o 
   2  13   8      155.91      160.70      4.64 o 
   3  13   8       78.17       70.65      5.99 o 
   4  13   8       35.47       39.97      3.73 o 
   5  13   8        8.60       13.71      2.79 o 
   6  13   8        4.25       -0.55      3.00 o 
   7  13   8        9.27       12.99      6.48 o 
   0  14   8       12.55       20.52      3.61 o 
   1  14   8        2.03        1.84      1.89 o 
   2  14   8      109.75      112.83      4.33 o 
   3  14   8       10.15       10.36      2.20 o 
   4  14   8        9.79       11.83      3.10 o 
   5  14   8        5.00        4.59      4.59 o 
   6  14   8        4.97        7.26      3.22 o 
   0  15   8        7.43        0.75      2.41 o 
   1  15   8        8.33       10.06      1.80 o 
   2  15   8        6.12        6.72      2.62 o 
   3  15   8        7.30       10.95      2.68 o 
   4  15   8       44.18       46.91      5.56 o 
   5  15   8       25.19       24.28      8.43 o 
   0  16   8      103.30      113.29      8.20 o 
   1  16   8       12.20       13.24      2.22 o 
   2  16   8        5.49        9.29      2.21 o 
   3  16   8        3.18        4.44      2.35 o 
   4  16   8       14.24       16.42      3.28 o 
   5  16   8        0.82       -1.99      3.12 o 
   0  17   8        1.38       14.38      6.60 o 
   1  17   8        1.94        0.74      2.05 o 
   2  17   8        7.48        8.45      4.48 o 
   3  17   8        1.97       -0.86      3.35 o 
   4  17   8       13.01       23.02      9.04 o 
   0  18   8       46.82       47.87      6.50 o 
   1  18   8        1.05        0.24      2.40 o 
   2  18   8       18.40       25.03      4.86 o 
   1   0   9      588.62      634.06      8.57 o 
   2   0   9      304.13      306.42      5.89 o 
   3   0   9      102.30      114.19      3.16 o 
   4   0   9      482.01      490.70      6.87 o 
   5   0   9       64.56       70.93      3.21 o 
   6   0   9       42.92       38.35      5.63 o 
   7   0   9       10.99        5.01      2.54 o 
   8   0   9       37.91       49.66      6.36 o 
   9   0   9        9.92       21.90      8.55 o 
   0   1   9       19.85       28.94      2.19 o 
   1   1   9      210.93      197.71      3.49 o 
   2   1   9      448.33      470.05      5.38 o 
   3   1   9      546.51      582.03      5.22 o 
   4   1   9      354.21      380.28      4.25 o 
   5   1   9       96.97       96.12      2.89 o 
   6   1   9        0.60        0.69      1.25 o 
   7   1   9       12.86        9.58      2.26 o 
   8   1   9        0.50       -0.34      2.61 o 
   9   1   9        5.75        8.61      3.37 o 
   0   2   9      258.46      262.64      5.21 o 
   1   2   9      116.95      113.45      2.61 o 
   2   2   9      850.43      872.95      8.42 o 
   3   2   9       35.79       35.25      1.75 o 
   4   2   9        8.87        8.12      1.04 o 
   5   2   9        1.45        4.36      1.06 o 
   6   2   9       53.96       69.09      3.25 o 
   7   2   9        4.45        7.10      2.89 o 
   8   2   9       24.19       16.96      6.09 o 
   9   2   9       24.18       19.73      4.14 o 
   0   3   9      975.62     1058.41     10.57 o 
   1   3   9      100.21       89.21      2.74 o 
   2   3   9      379.55      383.35      5.01 o 
   3   3   9      337.88      333.81      4.38 o 
   4   3   9      124.73      118.45      3.26 o 
   5   3   9       57.14       61.15      2.52 o 
   6   3   9       21.50       24.15      2.30 o 
   7   3   9        0.02        2.09      1.85 o 
   8   3   9       86.66       81.79      5.40 o 
   9   3   9       15.17       15.88      4.42 o 
   0   4   9      114.35      115.27      3.54 o 
   1   4   9       28.70       31.28      1.62 o 
   2   4   9       73.72       75.59      2.21 o 
   3   4   9      113.13      114.32      2.46 o 
   4   4   9      116.83      121.17      3.14 o 
   5   4   9       13.70       17.01      1.82 o 
   6   4   9       61.11       68.41      3.52 o 
   7   4   9        4.30        3.17      2.06 o 
   8   4   9       13.26       19.20      4.67 o 
   9   4   9       11.61        8.68      3.51 o 
   0   5   9       48.63       43.33      2.32 o 
   1   5   9       56.49       51.13      1.88 o 
   2   5   9       38.72       38.69      1.77 o 
   3   5   9      109.68      108.61      2.40 o 
   4   5   9       11.30        9.12      1.56 o 
   5   5   9       60.33       61.90      3.30 o 
   6   5   9      105.27      114.24      4.19 o 
   7   5   9       17.62       18.62      2.85 o 
   8   5   9       12.03       10.27      2.73 o 
   9   5   9        7.12        8.21      3.31 o 
   0   6   9        1.50        1.24      0.81 o 
   1   6   9      429.30      422.69      5.01 o 
   2   6   9       35.80       33.49      1.68 o 
   3   6   9      372.55      363.67      4.97 o 
   4   6   9       34.12       37.22      2.58 o 
   5   6   9       82.65       82.41      3.67 o 
   6   6   9       44.60       45.86      3.39 o 
   7   6   9       15.69       14.78      2.73 o 
   8   6   9        1.07        2.30      2.62 o 
   9   6   9        0.76        5.37      2.74 o 
   0   7   9     1371.42     1321.43     16.36 o 
   1   7   9      351.58      360.31      4.45 o 
   2   7   9      144.01      124.35      3.15 o 
   3   7   9       69.90       75.16      2.60 o 
   4   7   9      111.62      121.63      3.98 o 
   5   7   9      137.39      134.05      4.77 o 
   6   7   9       27.31       27.33      2.82 o 
   7   7   9       16.59       14.64      2.60 o 
   8   7   9        9.84       10.48      2.75 o 
   0   8   9      521.82      526.36      8.58 o 
   1   8   9     1068.94     1033.44      8.75 o 
   2   8   9      422.41      406.70      5.70 o 
   3   8   9      332.29      325.16      5.40 o 
   4   8   9       30.70       31.89      2.35 o 
   5   8   9       10.41        8.97      1.92 o 
   6   8   9       11.45        8.63      1.99 o 
   7   8   9        1.53        1.46      1.68 o 
   8   8   9        0.51        3.39      2.42 o 
   0   9   9      294.79      262.55      7.51 o 
   1   9   9        1.13        0.53      1.04 o 
   2   9   9      292.97      281.06      4.61 o 
   3   9   9      553.68      528.44      7.08 o 
   4   9   9       40.34       39.16      2.59 o 
   5   9   9       42.38       42.76      3.33 o 
   6   9   9       31.11       25.01      3.00 o 
   7   9   9        0.23       -1.12      1.94 o 
   8   9   9        0.18       -2.10      2.80 o 
   0  10   9      144.62      150.09      5.15 o 
   1  10   9      368.35      344.26      5.73 o 
   2  10   9      127.23      131.44      3.33 o 
   3  10   9       54.48       53.70      2.84 o 
   4  10   9       65.62       66.47      3.27 o 
   5  10   9        5.61        6.08      1.79 o 
   6  10   9       14.18       15.94      2.72 o 
   7  10   9        2.69        1.46      2.12 o 
   8  10   9        4.79        5.76      5.15 o 
   0  11   9       53.54       49.66      3.53 o 
   1  11   9      134.17      126.52      3.96 o 
   2  11   9       67.14       70.10      2.81 o 
   3  11   9       66.70       66.36      3.05 o 
   4  11   9       47.75       51.10      3.06 o 
   5  11   9       13.73       15.10      2.45 o 
   6  11   9       20.56       20.32      4.70 o 
   7  11   9        4.73        6.71      2.48 o 
   0  12   9       36.06       36.83      3.35 o 
   1  12   9       20.91       20.77      1.84 o 
   2  12   9       33.33       34.91      2.81 o 
   3  12   9       28.75       27.05      2.90 o 
   4  12   9       13.21       13.30      2.15 o 
   5  12   9        5.06        3.08      2.81 o 
   6  12   9       15.70       19.16      3.47 o 
   7  12   9       13.62       13.26      3.27 o 
   0  13   9        0.60       -0.72      1.41 o 
   1  13   9        6.71        6.82      1.40 o 
   2  13   9       14.57       13.61      1.97 o 
   3  13   9       12.92       11.97      1.89 o 
   4  13   9       30.22       31.87      4.65 o 
   5  13   9       12.97       18.39      2.77 o 
   6  13   9        4.34        6.77      7.77 o 
   0  14   9       35.91       34.14      3.34 o 
   1  14   9       41.33       41.44      2.64 o 
   2  14   9        2.54        3.27      1.30 o 
   3  14   9       18.93       19.70      2.64 o 
   4  14   9       15.60       11.33      6.01 o 
   5  14   9       15.04       16.46      4.08 o 
   6  14   9        8.25        9.32      4.21 o 
   0  15   9        0.70        0.13      3.21 o 
   1  15   9        1.69        3.28      1.42 o 
   2  15   9       45.88       47.43      3.67 o 
   3  15   9        0.72       -0.26      3.88 o 
   4  15   9       13.26       13.06      3.31 o 
   5  15   9       14.56       10.08      4.94 o 
   0  16   9       34.89       28.21      6.40 o 
   1  16   9        5.80        5.04      1.86 o 
   2  16   9        5.90        5.40      1.58 o 
   3  16   9       16.22       15.84      3.29 o 
   4  16   9        4.13        4.08      5.73 o 
   0  17   9       23.16       26.09      5.40 o 
   1  17   9       16.01       29.56      4.50 o 
   2  17   9       20.16       27.67      3.34 o 
   3  17   9        0.05        4.44      2.41 o 
   0  18   9        1.36       11.73      9.19 o 
   1  18   9        0.69        1.97      2.16 o 
   2  18   9        6.18        6.68      6.89 o 
   0   0  10      369.23      384.13     10.78 o 
   1   0  10        0.23        0.18      1.00 o 
   2   0  10        0.00        0.39      0.99 o 
   3   0  10       41.97       48.04      2.39 o 
   4   0  10      595.24      591.74      8.39 o 
   5   0  10      236.58      231.42      5.89 o 
   6   0  10        0.60        4.25      2.57 o 
   7   0  10       30.41       23.52      3.74 o 
   8   0  10        2.19        0.81     10.74 o 
   9   0  10       21.26       26.58     13.12 o 
   0   1  10       89.46       98.09      5.86 o 
   1   1  10        2.90        2.20      0.83 o 
   2   1  10      459.94      447.28      5.47 o 
   3   1  10       99.91      109.37      2.47 o 
   4   1  10       77.98       79.66      2.22 o 
   5   1  10       27.15       31.13      2.21 o 
   6   1  10      228.78      245.90      7.33 o 
   7   1  10       89.45       92.08      6.47 o 
   8   1  10       85.95       99.39      8.65 o 
   9   1  10       28.20       45.62     13.58 o 
   0   2  10       45.76       48.24      3.18 o 
   1   2  10      151.32      137.09      2.94 o 
   2   2  10      124.19      130.39      3.29 o 
   3   2  10       31.24       30.34      1.76 o 
   4   2  10      103.51       95.86      2.60 o 
   5   2  10       69.38       75.39      2.97 o 
   6   2  10       90.51       89.83      4.35 o 
   7   2  10       35.70       34.02      3.73 o 
   8   2  10        4.10        9.08      3.43 o 
   9   2  10       11.87        9.99      3.53 o 
   0   3  10      171.85      171.17      4.10 o 
   1   3  10       67.28       55.44      2.49 o 
   2   3  10       20.67       20.66      1.61 o 
   3   3  10      164.45      148.05      3.06 o 
   4   3  10       37.62       38.76      2.06 o 
   5   3  10        8.46        7.49      1.32 o 
   6   3  10      131.40      144.93      4.80 o 
   7   3  10       60.27       59.95      4.83 o 
   8   3  10        5.45        8.50      4.44 o 
   9   3  10        8.00        6.54      3.41 o 
   0   4  10        0.00        0.36      0.82 o 
   1   4  10      543.60      512.85      6.03 o 
   2   4  10      159.25      179.75      3.22 o 
   3   4  10       52.45       49.02      1.96 o 
   4   4  10       15.41       17.09      1.57 o 
   5   4  10        2.83        1.62      1.14 o 
   6   4  10        8.48        8.48      1.63 o 
   7   4  10       33.91       38.44      3.76 o 
   8   4  10       53.78       58.06      5.14 o 
   9   4  10        7.33       10.00      5.24 o 
   0   5  10       96.29       96.01      4.53 o 
   1   5  10      392.08      401.37      5.04 o 
   2   5  10        8.83        7.01      1.04 o 
   3   5  10        8.07       11.40      1.39 o 
   4   5  10      164.93      166.28      4.25 o 
   5   5  10       40.87       43.03      3.05 o 
   6   5  10       15.95       17.49      2.29 o 
   7   5  10       30.23       34.46      3.76 o 
   8   5  10       43.12       46.99      7.47 o 
   9   5  10        4.01       25.60     34.07 o 
   0   6  10      194.90      177.75      5.04 o 
   1   6  10      109.09      103.60      2.67 o 
   2   6  10      292.29      296.19      4.53 o 
   3   6  10      377.87      370.03      5.21 o 
   4   6  10      320.56      325.51      6.02 o 
   5   6  10       11.08       10.73      1.95 o 
   6   6  10        1.92        3.05      1.71 o 
   7   6  10       38.81       34.13      3.69 o 
   8   6  10        2.20        1.64      2.29 o 
   0   7  10      173.50      116.83     15.93 o 
   1   7  10       13.18        9.71      1.31 o 
   2   7  10      293.34      265.55      4.66 o 
   3   7  10      216.74      210.35      4.03 o 
   4   7  10      245.52      249.12      5.43 o 
   5   7  10      171.21      165.13      4.97 o 
   6   7  10        5.91        4.86      1.77 o 
   7   7  10        2.43        3.27      1.86 o 
   8   7  10        0.60        1.65      2.20 o 
   0   8  10      116.71       97.69     18.74 o 
   1   8  10      187.15      182.06      3.86 o 
   2   8  10       90.71       78.60      2.77 o 
   3   8  10      443.23      425.31      6.36 o 
   4   8  10       73.61       75.42      3.46 o 
   5   8  10       40.41       38.09      3.26 o 
   6   8  10        7.93        7.22      1.96 o 
   7   8  10       10.09        6.87      2.12 o 
   8   8  10        8.11       12.59      4.55 o 
   0   9  10      160.27      153.84      6.10 o 
   1   9  10      253.71      240.18      4.48 o 
   2   9  10      358.63      359.35      5.35 o 
   3   9  10      197.09      179.67      4.29 o 
   4   9  10        2.26        3.02      1.28 o 
   5   9  10       11.60       11.34      2.17 o 
   6   9  10        0.55        1.59      1.65 o 
   7   9  10       11.75       15.76      2.77 o 
   8   9  10        5.61        3.20      2.68 o 
   0  10  10      170.60      173.13      6.50 o 
   1  10  10      138.77      130.67      3.74 o 
   2  10  10       67.71       63.11      2.79 o 
   3  10  10       56.24       53.77      2.99 o 
   4  10  10        0.38        0.83      1.22 o 
   5  10  10        5.86       10.62      2.10 o 
   6  10  10        5.17        6.94      2.04 o 
   7  10  10        9.17       10.58      3.61 o 
   0  11  10       98.72       90.51      4.26 o 
   1  11  10       36.25       30.69      2.32 o 
   2  11  10       31.08       30.33      2.38 o 
   3  11  10       23.56       25.85      2.23 o 
   4  11  10       18.68       21.38      2.65 o 
   5  11  10       53.41       58.29      3.95 o 
   6  11  10       26.46       28.34      4.39 o 
   7  11  10        0.35        7.93      4.45 o 
   0  12  10       37.44       28.88      3.06 o 
   1  12  10       66.22       64.14      3.35 o 
   2  12  10       19.24       15.70      2.13 o 
   3  12  10       21.32       20.35      2.51 o 
   4  12  10        7.48        9.14      3.62 o 
   5  12  10        9.30       10.51      3.85 o 
   6  12  10        2.49        8.15      3.55 o 
   7  12  10        8.51       11.12      2.64 o 
   0  13  10       16.70       21.16      2.88 o 
   1  13  10       31.10       34.84      2.44 o 
   2  13  10        2.95        1.34      1.48 o 
   3  13  10        1.83        1.59      2.22 o 
   4  13  10       24.36       25.88      3.70 o 
   5  13  10       12.79       10.40      2.58 o 
   6  13  10        3.59        7.09      3.15 o 
   0  14  10       37.19       44.34      3.87 o 
   1  14  10        2.46        8.37      1.55 o 
   2  14  10       80.89       93.34      3.69 o 
   3  14  10        6.66        4.67      1.91 o 
   4  14  10       47.63       60.86      6.39 o 
   5  14  10        0.94        0.01      3.12 o 
   0  15  10        0.29        3.19      2.83 o 
   1  15  10       33.63       37.26      2.87 o 
   2  15  10        2.36        2.03      1.60 o 
   3  15  10        2.40        9.15     12.84 o 
   4  15  10        5.69        9.93      2.94 o 
   5  15  10       20.56       17.94      3.91 o 
   0  16  10       39.85       41.66      4.13 o 
   1  16  10        8.59        9.82      2.11 o 
   2  16  10        1.21       -1.00      1.71 o 
   3  16  10       12.00       16.45      5.32 o 
   4  16  10        2.26        3.20      4.85 o 
   0  17  10       13.00       18.84      4.32 o 
   1  17  10        3.60        8.24      1.99 o 
   2  17  10       33.99       39.30      4.84 o 
   3  17  10        9.67       21.63     15.75 o 
   0  18  10        2.01        4.06      9.63 o 
   1   0  11        2.56        1.49      1.42 o 
   2   0  11      261.62      258.75      5.93 o 
   3   0  11      202.91      193.27      4.78 o 
   4   0  11      424.81      420.14      7.31 o 
   5   0  11      214.90      212.07      7.27 o 
   6   0  11       14.14       15.65      3.78 o 
   7   0  11      208.77      214.52      8.14 o 
   8   0  11        4.80       17.64      8.07 o 
   9   0  11        0.26        2.50      6.22 o 
   0   1  11      108.13      106.64      4.97 o 
   1   1  11       10.46       12.69      1.46 o 
   2   1  11      156.68      156.91      3.72 o 
   3   1  11       46.20       50.37      2.14 o 
   4   1  11      215.00      208.84      3.63 o 
   5   1  11      463.07      466.18      6.72 o 
   6   1  11      232.92      232.13      5.62 o 
   7   1  11        5.35        4.69      2.26 o 
   8   1  11        6.88       12.74      4.92 o 
   9   1  11        4.30        7.28      3.35 o 
   0   2  11       24.10       28.68      2.53 o 
   1   2  11      186.61      178.38      3.86 o 
   2   2  11       17.63       17.61      1.64 o 
   3   2  11       13.22       13.97      1.33 o 
   4   2  11      109.82      105.87      2.81 o 
   5   2  11      193.18      204.64      4.50 o 
   6   2  11       59.38       67.85      4.15 o 
   7   2  11       84.11       88.46      6.45 o 
   8   2  11       18.54       15.46      3.68 o 
   9   2  11        0.84        5.36      3.22 o 
   0   3  11      106.52      104.66      3.98 o 
   1   3  11      209.99      212.83      4.17 o 
   2   3  11      340.82      315.79      5.34 o 
   3   3  11       84.57       90.18      2.65 o 
   4   3  11      259.83      259.60      4.34 o 
   5   3  11       19.11       20.14      2.10 o 
   6   3  11       47.39       52.87      3.88 o 
   7   3  11       45.93       52.03      4.59 o 
   8   3  11       13.44       10.22      3.13 o 
   9   3  11       13.96       15.23      8.65 o 
   0   4  11      182.39      151.51      4.82 o 
   1   4  11      398.83      393.81      5.49 o 
   2   4  11       51.21       50.21      2.14 o 
   3   4  11       38.16       40.58      1.96 o 
   4   4  11       41.44       50.99      3.32 o 
   5   4  11      102.18      101.84      3.58 o 
   6   4  11       25.51       29.94      2.64 o 
   7   4  11       68.21       66.98      5.10 o 
   8   4  11        8.75       17.08      5.25 o 
   0   5  11       12.15        7.65      1.68 o 
   1   5  11       51.99       50.30      2.21 o 
   2   5  11       63.56       69.09      2.32 o 
   3   5  11       11.53       11.30      1.54 o 
   4   5  11      174.52      177.79      4.53 o 
   5   5  11      103.52      110.78      5.55 o 
   6   5  11      126.20      128.02      4.71 o 
   7   5  11        3.31        1.75      2.14 o 
   8   5  11        3.94       10.34      4.60 o 
   0   6  11       30.10       28.12      2.80 o 
   1   6  11       33.97       31.60      2.01 o 
   2   6  11      133.40      131.41      3.24 o 
   3   6  11       85.06       84.98      3.13 o 
   4   6  11      257.46      242.32      5.34 o 
   5   6  11      124.82      125.58      6.15 o 
   6   6  11      145.24      142.76      4.96 o 
   7   6  11       32.52       39.51      6.56 o 
   8   6  11       16.73       15.52      3.15 o 
   0   7  11        0.03       -1.51      1.21 o 
   1   7  11      105.81       97.55      3.15 o 
   2   7  11      164.91      149.98      3.67 o 
   3   7  11       19.83       17.06      1.80 o 
   4   7  11       50.54       46.95      3.06 o 
   5   7  11      120.03      120.64      4.50 o 
   6   7  11       93.86       91.69      5.98 o 
   7   7  11        1.38        0.14      1.84 o 
   8   7  11        7.05       11.01      3.07 o 
   0   8  11      795.70      746.29     16.31 o 
   1   8  11      292.18      289.78      4.97 o 
   2   8  11      217.86      207.20      4.28 o 
   3   8  11       57.60       50.19      2.87 o 
   4   8  11       38.55       35.12      2.78 o 
   5   8  11       77.37       80.98      4.11 o 
   6   8  11       16.10       18.62      2.62 o 
   7   8  11        1.25        0.51      3.39 o 
   8   8  11        4.02        5.06      2.72 o 
   0   9  11        0.24       -0.28      1.52 o 
   1   9  11       66.04       62.55      2.82 o 
   2   9  11       18.18       13.66      1.64 o 
   3   9  11        1.13        1.37      1.25 o 
   4   9  11        7.80        4.86      1.61 o 
   5   9  11       43.08       47.28      3.55 o 
   6   9  11        7.76       10.06      2.98 o 
   7   9  11        2.29        5.14      2.01 o 
   0  10  11        5.86        3.14      1.80 o 
   1  10  11       90.97       83.96      3.29 o 
   2  10  11      100.08       96.46      3.24 o 
   3  10  11       45.98       44.34      2.86 o 
   4  10  11       50.00       50.87      3.08 o 
   5  10  11        9.16       13.16      2.18 o 
   6  10  11        9.63       11.61      2.35 o 
   7  10  11        7.92        6.33      2.90 o 
   0  11  11        5.92        2.43      1.77 o 
   1  11  11       80.01       72.45      3.20 o 
   2  11  11       38.63       33.50      2.78 o 
   3  11  11       67.76       64.32      3.70 o 
   4  11  11        2.75        4.86      1.41 o 
   5  11  11        4.61        3.44      1.80 o 
   6  11  11        2.49        5.90      2.28 o 
   7  11  11        3.08        8.75      6.73 o 
   0  12  11       44.53       48.91      3.98 o 
   1  12  11        3.41        1.19      1.22 o 
   2  12  11        0.51        1.81      1.30 o 
   3  12  11        0.11       -0.10      1.13 o 
   4  12  11       15.75       15.95      2.48 o 
   5  12  11        0.33        3.67      1.94 o 
   6  12  11        7.22        8.92      2.46 o 
   0  13  11        4.55        3.33      1.95 o 
   1  13  11       30.54       32.21      2.58 o 
   2  13  11       42.81       40.16      3.15 o 
   3  13  11        4.47        1.51      1.64 o 
   4  13  11        3.44        3.46      2.32 o 
   5  13  11        2.06        1.24      2.93 o 
   6  13  11        8.26       14.41      2.74 o 
   0  14  11        0.44        0.55      1.69 o 
   1  14  11       10.52       13.17      1.84 o 
   2  14  11       22.63       27.26      2.50 o 
   3  14  11       51.18       49.86      4.09 o 
   4  14  11        3.76        5.06      5.18 o 
   5  14  11       12.37       16.83      5.00 o 
   0  15  11      107.04      102.30      5.24 o 
   1  15  11        6.16        8.80      1.84 o 
   2  15  11        5.06        4.64      1.77 o 
   3  15  11       21.79       13.14      5.90 o 
   4  15  11       14.83       18.88      5.55 o 
   0  16  11        0.25       -0.05      1.73 o 
   1  16  11       24.39       30.64      3.24 o 
   2  16  11       15.81       17.82      2.64 o 
   3  16  11        4.95        9.28      6.12 o 
   0  17  11        1.37        5.66      4.84 o 
   1  17  11        0.82        2.67      2.28 o 
   2  17  11        6.73        8.79      2.64 o 
   0   0  12       78.24       90.05      6.42 o 
   1   0  12       27.39       28.73      3.20 o 
   2   0  12       25.34       28.00      2.98 o 
   3   0  12     1157.42     1151.57     12.82 o 
   4   0  12      604.06      601.69      9.15 o 
   5   0  12       26.42       32.65      5.85 o 
   6   0  12        0.00       -1.38      1.94 o 
   7   0  12       38.88       38.83      4.67 o 
   8   0  12       14.32       12.97      7.64 o 
   0   1  12       87.78       86.27      4.43 o 
   1   1  12       38.42       36.74      2.50 o 
   2   1  12      362.10      351.16      5.77 o 
   3   1  12      104.45       97.52      2.94 o 
   4   1  12       31.52       33.72      2.09 o 
   5   1  12        5.40        6.47      2.23 o 
   6   1  12       51.36       55.73      3.54 o 
   7   1  12        1.51        0.10      1.83 o 
   8   1  12        1.03        9.17      4.08 o 
   0   2  12      124.98      121.56      4.99 o 
   1   2  12      181.09      186.49      4.16 o 
   2   2  12      458.18      419.15      6.36 o 
   3   2  12      619.57      599.69      6.71 o 
   4   2  12      384.22      364.90      5.36 o 
   5   2  12      217.91      220.13      4.57 o 
   6   2  12       88.44       88.95      4.82 o 
   7   2  12       21.52       19.31      3.28 o 
   8   2  12        4.18        7.17      5.52 o 
   0   3  12      132.25      133.28      4.71 o 
   1   3  12      202.29      209.76      4.34 o 
   2   3  12      154.61      147.56      3.91 o 
   3   3  12      365.00      352.84      5.08 o 
   4   3  12      142.23      144.66      3.46 o 
   5   3  12        3.13        5.07      1.45 o 
   6   3  12        3.49        7.56      2.10 o 
   7   3  12       16.73       21.15      3.30 o 
   8   3  12       38.55       37.33      4.30 o 
   0   4  12      269.13      224.57      6.12 o 
   1   4  12       49.20       48.91      2.40 o 
   2   4  12      377.07      349.13      5.52 o 
   3   4  12       36.29       34.74      1.96 o 
   4   4  12       15.48       18.32      1.93 o 
   5   4  12       96.78       98.22      3.61 o 
   6   4  12       47.34       51.29      3.55 o 
   7   4  12        7.42        8.39      2.77 o 
   8   4  12       17.40       17.51      3.22 o 
   0   5  12       69.08       61.35      3.67 o 
   1   5  12      116.13      126.62      3.59 o 
   2   5  12       66.88       67.52      2.53 o 
   3   5  12       69.33       66.31      2.89 o 
   4   5  12       62.27       64.52      3.39 o 
   5   5  12       42.01       33.01      3.52 o 
   6   5  12       79.98       86.94      6.15 o 
   7   5  12       72.31       76.78      5.60 o 
   8   5  12       29.46       28.79      4.18 o 
   0   6  12        0.45        0.22      1.24 o 
   1   6  12       20.45       20.28      1.78 o 
   2   6  12      227.67      211.53      4.30 o 
   3   6  12       69.15       79.29      3.06 o 
   4   6  12       69.20       65.11      3.56 o 
   5   6  12        4.83        4.69      2.27 o 
   6   6  12       23.35       28.34      3.31 o 
   7   6  12       51.91       50.47      4.79 o 
   8   6  12        5.46        9.34      4.11 o 
   0   7  12       15.27       19.33      2.52 o 
   1   7  12       41.99       39.88      2.58 o 
   2   7  12      141.97      137.46      3.77 o 
   3   7  12       62.31       65.72      3.48 o 
   4   7  12      210.58      204.70      5.37 o 
   5   7  12        0.69        0.62      1.56 o 
   6   7  12       13.05       10.85      3.61 o 
   7   7  12        9.96       12.90      2.93 o 
   8   7  12        6.14        8.60      3.27 o 
   0   8  12       30.08       29.12      3.46 o 
   1   8  12       44.33       41.45      2.51 o 
   2   8  12       49.91       39.54      2.48 o 
   3   8  12       15.28       14.09      1.86 o 
   4   8  12       68.64       66.92      3.85 o 
   5   8  12       10.45        9.04      2.04 o 
   6   8  12       13.74       16.87      2.45 o 
   7   8  12        7.01        6.00      2.16 o 
   0   9  12      152.45      137.74      9.14 o 
   1   9  12       99.62       95.19      3.48 o 
   2   9  12       83.11       78.69      3.09 o 
   3   9  12        3.66        3.14      1.37 o 
   4   9  12       25.96       25.03      2.53 o 
   5   9  12        6.41        6.48      1.86 o 
   6   9  12        3.97        4.61      1.92 o 
   7   9  12        0.99        3.90      2.93 o 
   0  10  12       52.89       49.27      4.52 o 
   1  10  12       81.44       75.09      3.38 o 
   2  10  12       29.26       31.15      2.50 o 
   3  10  12       27.59       30.28      2.76 o 
   4  10  12       11.72       13.69      2.01 o 
   5  10  12        9.28        9.13      2.06 o 
   6  10  12        8.37        5.90      1.99 o 
   7  10  12        0.23        2.30      2.11 o 
   0  11  12       16.24       15.05      2.60 o 
   1  11  12       11.10       12.23      1.89 o 
   2  11  12        8.87        7.22      1.78 o 
   3  11  12       46.05       51.36      3.72 o 
   4  11  12       13.63       13.49      1.96 o 
   5  11  12        0.46        4.50      2.18 o 
   6  11  12        4.07        0.99      2.43 o 
   0  12  12       31.17       32.70      3.43 o 
   1  12  12       39.94       41.91      3.07 o 
   2  12  12        8.85        8.99      1.88 o 
   3  12  12       30.98       26.47      2.66 o 
   4  12  12       16.07       18.15      2.51 o 
   5  12  12        3.03        8.42      2.98 o 
   6  12  12        4.81       12.09      4.59 o 
   0  13  12        3.29        1.19      2.04 o 
   1  13  12       16.21       12.36      1.63 o 
   2  13  12       32.19       31.11      2.96 o 
   3  13  12        8.13        5.63      1.80 o 
   4  13  12       45.81       48.93      6.72 o 
   5  13  12       30.19       33.12      4.39 o 
   0  14  12       11.98       10.46      2.48 o 
   1  14  12       10.83       15.61      2.11 o 
   2  14  12        6.22        2.83      1.64 o 
   3  14  12       13.85       13.80      2.15 o 
   4  14  12        4.56        7.34      4.79 o 
   5  14  12       11.00        7.14      5.17 o 
   0  15  12       28.15       34.88      4.11 o 
   1  15  12        8.35       10.91      2.32 o 
   2  15  12        6.47       12.22      2.19 o 
   3  15  12        2.12        3.59      1.94 o 
   4  15  12        0.22        1.38      4.94 o 
   0  16  12       13.91       10.47      2.66 o 
   1  16  12       19.94       28.62      3.01 o 
   2  16  12       11.13        9.13      2.25 o 
   3  16  12        2.15        9.39      7.03 o 
   0  17  12        0.62        4.23      4.43 o 
   1   0  13      434.93      395.82     13.50 o 
   2   0  13      546.62      523.71     13.46 o 
   3   0  13      634.11      618.00      9.33 o 
   4   0  13       10.19       11.04      1.83 o 
   5   0  13       27.72       23.21      2.92 o 
   6   0  13        0.02       -0.19      2.12 o 
   7   0  13        7.71       11.86      4.10 o 
   8   0  13        3.15        9.15      4.83 o 
   0   1  13       44.81       53.65      5.22 o 
   1   1  13      550.93      513.40      8.25 o 
   2   1  13      243.70      240.25      5.30 o 
   3   1  13       23.92       21.38      1.83 o 
   4   1  13      124.32      120.65      3.26 o 
   5   1  13       21.62       17.14      1.74 o 
   6   1  13       75.18       77.98      7.08 o 
   7   1  13        0.85        3.07      2.01 o 
   8   1  13       12.48       14.17      4.66 o 
   0   2  13      348.45      328.84     10.52 o 
   1   2  13      513.14      494.45      6.99 o 
   2   2  13       77.72       74.10      3.15 o 
   3   2  13       65.92       65.93      2.72 o 
   4   2  13       22.43       20.36      1.79 o 
   5   2  13        7.86        8.33      1.74 o 
   6   2  13        7.96        9.15      2.80 o 
   7   2  13        1.01        4.06      2.92 o 
   8   2  13        6.01        5.71      3.27 o 
   0   3  13     1661.45     1526.52     17.34 o 
   1   3  13      317.22      334.98      6.64 o 
   2   3  13       90.34       87.21      3.36 o 
   3   3  13      195.98      188.31      4.05 o 
   4   3  13      144.22      151.59      3.81 o 
   5   3  13       21.69       22.27      2.25 o 
   6   3  13       18.47       16.48      2.73 o 
   7   3  13        7.53       13.33      3.30 o 
   8   3  13        6.75       10.35      4.56 o 
   0   4  13      176.94      150.07      6.79 o 
   1   4  13      197.35      194.37      4.21 o 
   2   4  13      394.40      368.10      6.13 o 
   3   4  13      112.06      111.85      2.95 o 
   4   4  13      127.02      121.12      4.18 o 
   5   4  13       49.94       52.17      3.20 o 
   6   4  13        0.36        0.33      2.54 o 
   7   4  13        7.38        6.99      2.58 o 
   8   4  13        8.77       16.04      5.58 o 
   0   5  13      450.75      400.48      8.50 o 
   1   5  13      112.16      115.81      3.62 o 
   2   5  13      225.83      212.64      4.43 o 
   3   5  13       52.49       53.05      2.97 o 
   4   5  13      173.23      161.08      4.58 o 
   5   5  13       35.95       37.93      3.08 o 
   6   5  13       29.04       25.56      3.11 o 
   7   5  13        1.96        6.17      3.45 o 
   8   5  13       11.71       12.23      3.11 o 
   0   6  13      127.52      110.02      4.76 o 
   1   6  13        1.68        0.44      0.93 o 
   2   6  13      319.40      272.16      5.00 o 
   3   6  13       33.72       29.98      2.41 o 
   4   6  13       56.72       57.19      3.49 o 
   5   6  13       50.62       42.14      3.14 o 
   6   6  13        7.62        5.55      2.13 o 
   7   6  13        0.51        0.60      2.26 o 
   8   6  13        2.01        6.51      3.34 o 
   0   7  13        7.93        4.67      1.88 o 
   1   7  13       59.36       55.69      2.90 o 
   2   7  13      112.74      104.40      3.54 o 
   3   7  13       25.81       25.38      2.49 o 
   4   7  13      103.72       95.50      3.94 o 
   5   7  13        9.03       10.11      1.89 o 
   6   7  13        6.02        5.03      2.17 o 
   7   7  13        5.59       13.31      5.30 o 
   0   8  13        2.74       -3.40      2.15 o 
   1   8  13        1.93        2.76      1.30 o 
   2   8  13      113.95      101.36      3.41 o 
   3   8  13       32.43       28.89      2.46 o 
   4   8  13       19.11       19.17      2.33 o 
   5   8  13        4.81        5.86      1.71 o 
   6   8  13        2.24        4.57      1.87 o 
   7   8  13        1.93        2.59      2.39 o 
   0   9  13      103.05       81.47      8.23 o 
   1   9  13        5.32        5.87      1.58 o 
   2   9  13       37.88       33.39      2.40 o 
   3   9  13       17.51       15.18      1.97 o 
   4   9  13       26.49       27.92      2.96 o 
   5   9  13        7.80        9.98      2.21 o 
   6   9  13        4.93        6.95      2.10 o 
   7   9  13        2.33        5.33      2.32 o 
   0  10  13       45.66       44.59      5.82 o 
   1  10  13       58.62       55.71      3.93 o 
   2  10  13        3.55        3.82      1.57 o 
   3  10  13        0.54        1.06      1.81 o 
   4  10  13       24.07       24.33      2.66 o 
   5  10  13        6.50       11.28      2.31 o 
   6  10  13       11.75       13.63      2.93 o 
   0  11  13        1.03        4.02      2.45 o 
   1  11  13       29.41       26.26      2.39 o 
   2  11  13       22.33       24.30      2.62 o 
   3  11  13        0.39       -0.36      0.97 o 
   4  11  13       13.69       17.88      2.55 o 
   5  11  13        0.84        5.01      2.66 o 
   6  11  13        4.35        6.00      2.52 o 
   0  12  13        0.21        0.91      1.88 o 
   1  12  13       16.29       10.30      2.08 o 
   2  12  13       31.91       27.51      3.05 o 
   3  12  13        6.54        6.95      1.82 o 
   4  12  13        8.51        6.40      1.95 o 
   5  12  13        7.85        5.89      2.98 o 
   0  13  13        0.69        3.82      1.97 o 
   1  13  13       13.35       14.73      1.93 o 
   2  13  13        2.70        3.19      1.75 o 
   3  13  13       36.19       42.82      3.48 o 
   4  13  13        0.61        1.97      3.65 o 
   5  13  13       15.60       15.05      3.37 o 
   0  14  13       25.79       24.77      3.37 o 
   1  14  13        8.36        6.45      2.35 o 
   2  14  13       17.29       13.14      2.30 o 
   3  14  13        9.56       12.21      2.31 o 
   4  14  13        1.55        7.32      5.28 o 
   0  15  13        0.05        5.27      2.18 o 
   1  15  13        0.32        0.06      1.40 o 
   2  15  13        6.33        8.86      1.84 o 
   3  15  13       27.85       26.76      4.95 o 
   0  16  13        2.12        7.60      2.45 o 
   1  16  13        6.83       12.24      2.54 o 
   2  16  13        2.80        8.81      2.29 o 
   0   0  14      191.88      170.86     12.73 o 
   1   0  14      226.78      206.39      8.09 o 
   2   0  14      140.63      152.78      7.49 o 
   3   0  14       26.94       22.70      3.18 o 
   4   0  14       83.00       86.32      4.76 o 
   5   0  14        8.15        6.82      2.10 o 
   6   0  14        0.12        0.12      3.33 o 
   7   0  14        0.11        5.12      8.23 o 
   8   0  14       10.52       25.16     27.70 o 
   0   1  14      439.61      432.07     11.89 o 
   1   1  14      238.52      223.21      6.63 o 
   2   1  14        9.58        7.43      1.49 o 
   3   1  14      117.94      113.47      3.29 o 
   4   1  14       43.60       46.02      2.54 o 
   5   1  14       32.64       29.62      2.38 o 
   6   1  14        8.73        9.81      2.27 o 
   7   1  14        4.96        6.14      2.19 o 
   8   1  14        0.12        2.65      4.53 o 
   0   2  14      529.93      503.12     13.09 o 
   1   2  14      384.03      374.02      7.56 o 
   2   2  14      441.13      417.18      7.59 o 
   3   2  14       99.37       99.84      3.12 o 
   4   2  14       20.17       23.89      1.95 o 
   5   2  14        1.31        2.19      1.46 o 
   6   2  14        1.16        0.98      2.78 o 
   7   2  14        1.44        3.43      1.99 o 
   8   2  14       11.05       16.03      4.00 o 
   0   3  14      708.38      673.12     11.35 o 
   1   3  14      109.80      116.54      4.43 o 
   2   3  14      262.91      239.83      5.76 o 
   3   3  14      233.86      222.86      4.53 o 
   4   3  14       13.15       15.02      2.06 o 
   5   3  14        7.90        8.16      1.74 o 
   6   3  14        6.64        8.07      2.06 o 
   7   3  14        5.37        8.20      2.77 o 
   8   3  14        0.81        4.84      2.50 o 
   0   4  14        7.03        3.01      2.35 o 
   1   4  14      376.02      394.74      6.15 o 
   2   4  14      441.13      392.32      6.61 o 
   3   4  14        5.45        2.34      1.29 o 
   4   4  14        7.59       10.97      1.96 o 
   5   4  14        2.40        2.94      1.45 o 
   6   4  14        0.05        1.77      1.84 o 
   7   4  14        0.33       -0.53      2.47 o 
   8   4  14        3.11        5.03      4.96 o 
   0   5  14     1041.20      931.96     13.78 o 
   1   5  14       83.11       73.45      3.16 o 
   2   5  14      475.06      455.12      7.12 o 
   3   5  14       59.91       54.79      3.30 o 
   4   5  14       26.18       23.94      2.57 o 
   5   5  14       38.22       41.67      3.24 o 
   6   5  14        7.05        8.64      2.00 o 
   7   5  14        7.70        8.50      4.07 o 
   0   6  14       34.03       25.86      3.06 o 
   1   6  14        2.25        1.50      0.93 o 
   2   6  14      221.29      198.62      4.91 o 
   3   6  14       24.22       23.68      2.14 o 
   4   6  14       53.17       50.27      3.57 o 
   5   6  14       35.35       44.88      3.56 o 
   6   6  14       37.01       35.45      4.24 o 
   7   6  14        7.13        8.45      2.63 o 
   0   7  14        6.06        2.69      2.11 o 
   1   7  14       95.52       79.20      3.35 o 
   2   7  14       37.79       36.99      2.37 o 
   3   7  14        8.27       11.74      2.10 o 
   4   7  14       41.23       47.32      3.45 o 
   5   7  14        1.09        2.14      1.61 o 
   6   7  14       19.85       21.25      3.70 o 
   7   7  14        1.86        8.70      3.05 o 
   0   8  14      139.53      121.13      6.17 o 
   1   8  14       14.39       13.31      1.96 o 
   2   8  14       20.37       17.50      1.86 o 
   3   8  14        2.50        2.25      1.56 o 
   4   8  14       17.21       19.31      2.39 o 
   5   8  14       12.63       13.65      2.18 o 
   6   8  14       20.83       21.49      3.23 o 
   7   8  14        4.14       -0.17      3.89 o 
   0   9  14        0.89        0.71      1.71 o 
   1   9  14       49.79       44.43      2.95 o 
   2   9  14       12.51       12.23      1.88 o 
   3   9  14       10.11        9.76      1.71 o 
   4   9  14       20.01       19.52      2.50 o 
   5   9  14        3.07        4.27      1.75 o 
   6   9  14        2.31        1.67      2.01 o 
   0  10  14       44.09       27.52      4.69 o 
   1  10  14       11.11       11.03      1.83 o 
   2  10  14        5.64        7.96      1.79 o 
   3  10  14        6.31        6.20      1.84 o 
   4  10  14        0.25        5.55      2.99 o 
   5  10  14        0.35        2.57      1.78 o 
   6  10  14        4.27       11.04      2.29 o 
   0  11  14       38.29       39.61      3.80 o 
   1  11  14        1.34        0.10      1.32 o 
   2  11  14       14.63       13.46      2.09 o 
   3  11  14       11.67        9.38      2.18 o 
   4  11  14        2.45        1.52      1.96 o 
   5  11  14        5.85        6.09      2.82 o 
   0  12  14       33.38       37.08      3.85 o 
   1  12  14        1.22        1.20      1.42 o 
   2  12  14        8.58        7.99      2.00 o 
   3  12  14       11.83       11.20      2.13 o 
   4  12  14        4.42        3.86      2.57 o 
   5  12  14        6.71        6.15      4.28 o 
   0  13  14        1.62        0.94      1.87 o 
   1  13  14       16.90       15.72      2.18 o 
   2  13  14        6.66        8.79      1.88 o 
   3  13  14        4.35        4.96      1.91 o 
   4  13  14        2.94        6.27      2.88 o 
   0  14  14        3.70        0.78      2.17 o 
   1  14  14        5.12        5.96      1.62 o 
   2  14  14        3.80        6.03      2.07 o 
   3  14  14        1.93        4.07      1.83 o 
   0  15  14        0.68        1.31      2.13 o 
   1  15  14        4.34        5.54      1.96 o 
   2  15  14        1.27        2.69      1.85 o 
   1   0  15        0.72        3.90      2.15 o 
   2   0  15       62.62       72.00      5.94 o 
   3   0  15       19.50       20.94      2.75 o 
   4   0  15        1.55        0.53      1.49 o 
   5   0  15       56.09       64.69      4.85 o 
   6   0  15        1.38        4.93      2.60 o 
   7   0  15        0.46        3.63      3.40 o 
   0   1  15      400.92      398.67     14.38 o 
   1   1  15      208.67      194.29      6.34 o 
   2   1  15       98.09       99.97      4.67 o 
   3   1  15       23.73       22.27      1.97 o 
   4   1  15       16.59       13.38      1.59 o 
   5   1  15       11.63       12.36      1.88 o 
   6   1  15        6.07        8.89      2.07 o 
   7   1  15        0.93        4.90      2.57 o 
   0   2  15      116.71      108.22      9.18 o 
   1   2  15      166.21      176.34      6.11 o 
   2   2  15       24.19       27.83      2.58 o 
   3   2  15        9.81       10.35      1.48 o 
   4   2  15        8.44        6.83      1.39 o 
   5   2  15       52.86       51.85      3.41 o 
   6   2  15        9.53        8.90      2.28 o 
   7   2  15        1.81        4.03      2.56 o 
   0   3  15      507.36      465.20     11.23 o 
   1   3  15      377.19      348.62      7.14 o 
   2   3  15      272.14      267.67      6.35 o 
   3   3  15       84.86       91.93      3.31 o 
   4   3  15       20.68       18.09      2.25 o 
   5   3  15        1.57        0.86      1.43 o 
   6   3  15        0.77        1.99      1.82 o 
   7   3  15        0.26        6.43      3.75 o 
   0   4  15      299.69      267.25      7.41 o 
   1   4  15      125.32      100.55      3.72 o 
   2   4  15       89.09       85.14      3.81 o 
   3   4  15      164.29      164.20      4.68 o 
   4   4  15       54.62       57.42      3.85 o 
   5   4  15        4.89        5.98      1.76 o 
   6   4  15        6.17        7.70      2.53 o 
   7   4  15        0.83        3.02      2.36 o 
   0   5  15       45.79       51.92      4.13 o 
   1   5  15       87.15       92.41      3.34 o 
   2   5  15        9.31       11.38      1.70 o 
   3   5  15       96.30       97.22      3.79 o 
   4   5  15      101.07       93.19      5.23 o 
   5   5  15        5.45        6.68      3.23 o 
   6   5  15       31.79       36.79      3.83 o 
   7   5  15       11.75       16.21      3.90 o 
   0   6  15        3.20        5.68      2.52 o 
   1   6  15       54.79       53.38      3.14 o 
   2   6  15      102.88       98.74      3.95 o 
   3   6  15       11.49       13.54      2.03 o 
   4   6  15      128.19      125.54      4.83 o 
   5   6  15        2.91        7.54      2.70 o 
   6   6  15       29.52       25.62      3.06 o 
   7   6  15        0.64       21.11     12.68 o 
   0   7  15        0.08       -1.44      1.67 o 
   1   7  15       25.07       22.22      2.35 o 
   2   7  15       18.17       17.14      1.88 o 
   3   7  15       30.86       34.83      2.93 o 
   4   7  15       25.02       21.45      2.59 o 
   5   7  15       11.69        9.54      2.11 o 
   6   7  15       19.58       18.98      3.14 o 
   7   7  15       20.97       22.33      4.66 o 
   0   8  15       22.05       17.44      4.88 o 
   1   8  15       60.39       54.85      3.48 o 
   2   8  15        0.94        1.39      1.47 o 
   3   8  15        4.00        4.51      2.04 o 
   4   8  15       27.42       29.76      2.91 o 
   5   8  15       10.62        8.48      2.19 o 
   6   8  15        0.56        3.11      1.94 o 
   0   9  15       31.76       29.45      4.06 o 
   1   9  15        6.21        7.12      1.67 o 
   2   9  15       10.25        9.72      1.80 o 
   3   9  15        3.78        2.35      1.65 o 
   4   9  15       13.14       10.07      2.02 o 
   5   9  15        3.41        4.19      1.76 o 
   6   9  15        0.90        1.92      2.01 o 
   0  10  15       26.74       28.76      3.86 o 
   1  10  15        8.41        9.76      1.72 o 
   2  10  15       22.00       20.45      2.86 o 
   3  10  15       21.94       23.39      2.65 o 
   4  10  15        4.03        5.35      2.30 o 
   5  10  15        2.27        2.94      2.25 o 
   0  11  15       29.06       30.90      4.24 o 
   1  11  15        1.83        2.66      1.81 o 
   2  11  15       16.26       19.32      2.51 o 
   3  11  15       14.55       11.80      2.16 o 
   4  11  15        7.12        8.70      3.00 o 
   5  11  15        0.02        6.07      2.11 o 
   0  12  15       14.23       16.57      2.96 o 
   1  12  15        9.20        6.91      1.94 o 
   2  12  15        2.74        3.17      1.72 o 
   3  12  15        2.17        2.83      1.74 o 
   4  12  15        0.27        0.90      3.71 o 
   0  13  15        5.91        7.91      3.52 o 
   1  13  15        3.94        6.98      2.69 o 
   2  13  15        3.22        5.79      1.85 o 
   3  13  15       16.27       17.32      2.59 o 
   4  13  15        3.65        7.53      3.52 o 
   0  14  15        0.05        0.84      1.77 o 
   1  14  15       21.90       21.39      2.50 o 
   2  14  15        7.25        9.93      2.32 o 
   0  15  15        0.19       -0.75      3.16 o 
   1  15  15        8.21        3.56      1.93 o 
   1   0  16       95.83      119.25     25.53 o 
   2   0  16      352.44      355.64     14.22 o 
   3   0  16        0.12        2.54      2.04 o 
   4   0  16       18.14       24.21      3.20 o 
   5   0  16       18.39       15.37      3.20 o 
   6   0  16        4.19       -1.92      6.64 o 
   7   0  16       19.71       22.37      6.98 o 
   0   1  16       44.90       51.74      6.45 o 
   1   1  16       77.15       87.34      6.00 o 
   2   1  16        4.84        6.61      2.13 o 
   3   1  16       10.91       12.63      2.01 o 
   4   1  16       32.15       31.56      2.48 o 
   5   1  16       12.38       14.06      2.91 o 
   6   1  16        9.19       10.53      3.30 o 
   7   1  16       32.95       46.06      6.26 o 
   0   2  16       76.27       85.26      6.82 o 
   1   2  16       11.34       15.02      2.42 o 
   2   2  16      233.10      231.25      5.94 o 
   3   2  16       71.68       68.42      3.21 o 
   4   2  16       61.81       56.26      3.49 o 
   5   2  16        3.28        1.38      1.56 o 
   6   2  16        0.01        1.30      2.01 o 
   7   2  16        2.76        4.38      2.93 o 
   0   3  16       23.18       21.29      7.75 o 
   1   3  16        6.87        7.25      1.48 o 
   2   3  16      123.23      118.62      8.69 o 
   3   3  16       53.22       56.21      3.94 o 
   4   3  16       21.07       23.32      2.73 o 
   5   3  16       22.36       19.75      2.61 o 
   6   3  16        3.64        7.72      3.29 o 
   7   3  16        7.18        8.66      3.33 o 
   0   4  16       69.15       67.04      4.75 o 
   1   4  16       34.53       36.93      2.84 o 
   2   4  16       32.22       31.82      2.84 o 
   3   4  16       90.57       90.81      4.17 o 
   4   4  16       79.22       83.71      4.46 o 
   5   4  16       22.18       21.03      2.78 o 
   6   4  16        4.57        7.15      2.54 o 
   7   4  16        6.46       14.40      4.34 o 
   0   5  16       43.61       45.54      4.72 o 
   1   5  16       93.56       95.66      3.63 o 
   2   5  16       26.77       23.09      2.30 o 
   3   5  16        3.77        0.82      1.48 o 
   4   5  16       75.18       74.79      4.29 o 
   5   5  16       34.35       33.51      3.41 o 
   6   5  16       12.00       11.79      2.87 o 
   0   6  16        0.99        3.13      1.65 o 
   1   6  16        3.20        2.44      1.60 o 
   2   6  16        2.47        1.50      1.17 o 
   3   6  16       11.64       13.77      2.15 o 
   4   6  16       20.41       21.39      2.70 o 
   5   6  16       31.25       30.76      3.27 o 
   6   6  16        5.67        7.94      2.23 o 
   0   7  16       48.13       45.72      4.91 o 
   1   7  16        9.45        9.11      1.59 o 
   2   7  16        3.83        6.46      1.93 o 
   3   7  16       55.17       56.48      3.97 o 
   4   7  16        1.34        2.84      2.47 o 
   5   7  16       40.86       38.38      3.62 o 
   6   7  16       45.49       44.54      4.46 o 
   0   8  16        2.12        1.39      2.27 o 
   1   8  16       23.44       26.95      2.59 o 
   2   8  16        3.15        6.82      1.64 o 
   3   8  16       15.15       13.41      2.10 o 
   4   8  16        8.93        9.55      2.13 o 
   5   8  16        0.04        2.98      2.35 o 
   6   8  16       19.21       28.07      3.29 o 
   0   9  16        9.77        9.16      4.03 o 
   1   9  16       27.19       30.56      2.67 o 
   2   9  16        7.18        6.40      1.81 o 
   3   9  16       20.90       21.70      2.80 o 
   4   9  16       18.79       19.84      2.71 o 
   5   9  16        3.45        7.26      2.19 o 
   0  10  16       39.31       54.69      5.32 o 
   1  10  16        8.19        6.94      1.72 o 
   2  10  16       24.56       27.19      2.89 o 
   3  10  16        9.53       12.89      2.65 o 
   4  10  16        2.49        3.23      2.90 o 
   5  10  16        0.39        2.50      2.42 o 
   0  11  16        3.51        6.92      2.73 o 
   1  11  16        0.71        1.46      1.73 o 
   2  11  16       15.00       13.02      2.39 o 
   3  11  16       10.44        6.01      1.97 o 
   4  11  16        9.76       15.08      3.91 o 
   0  12  16       17.34       10.30      2.80 o 
   1  12  16        6.40        6.51      2.07 o 
   2  12  16        1.91        4.52      1.84 o 
   3  12  16       12.38       11.70      2.25 o 
   4  12  16        4.84        7.85      3.33 o 
   0  13  16        0.55        3.32      2.60 o 
   1  13  16       24.05       23.32      2.67 o 
   2  13  16        0.31        0.10      1.75 o 
   3  13  16        2.41        6.02      3.00 o 
   0  14  16        3.83        1.25      2.55 o 
   1  14  16       11.29       14.12      2.06 o 
   1   0  17      202.75      211.32     11.24 o 
   2   0  17        0.25        0.97      1.66 o 
   3   0  17       60.69       56.95      4.84 o 
   4   0  17        7.52        6.67      2.34 o 
   5   0  17       55.12       52.50      4.93 o 
   6   0  17       13.37       10.73      4.49 o 
   0   1  17        3.30        9.33      2.65 o 
   1   1  17        5.13        5.82      1.67 o 
   2   1  17        8.52        7.16      2.80 o 
   3   1  17        5.49        5.90      1.80 o 
   4   1  17       25.59       26.16      2.41 o 
   5   1  17       12.34        6.96      2.11 o 
   6   1  17        3.14        9.41      3.01 o 
   0   2  17       28.82       20.53      5.46 o 
   1   2  17       18.80       23.09      3.49 o 
   2   2  17       37.02       44.65      5.38 o 
   3   2  17        9.84       15.50      2.59 o 
   4   2  17       58.40       58.53      3.81 o 
   5   2  17       33.78       35.83      4.23 o 
   6   2  17        7.41       13.52      4.56 o 
   0   3  17        0.25        2.41      3.53 o 
   1   3  17       23.54       23.88      3.84 o 
   2   3  17        3.92        9.75      1.60 o 
   3   3  17       50.32       52.63      3.70 o 
   4   3  17        6.52        5.43      1.72 o 
   5   3  17       17.14       17.34      2.77 o 
   6   3  17        5.62        7.57      2.44 o 
   0   4  17       99.34      105.39      7.29 o 
   1   4  17        0.52        4.67      1.74 o 
   2   4  17        7.66       10.27      1.84 o 
   3   4  17       11.64        9.30      1.86 o 
   4   4  17        1.91       -0.61      1.52 o 
   5   4  17       16.64       18.43      2.68 o 
   6   4  17        1.84        4.82      2.80 o 
   0   5  17        1.70        3.82      2.43 o 
   1   5  17        0.10        2.41      1.52 o 
   2   5  17       19.65       19.24      2.29 o 
   3   5  17        0.15        3.95      1.56 o 
   4   5  17       10.04       13.24      2.27 o 
   5   5  17       18.55       16.62      2.76 o 
   6   5  17       29.19       33.46      4.80 o 
   0   6  17       19.12       22.93      4.63 o 
   1   6  17        5.40        8.28      2.11 o 
   2   6  17       17.38       11.05      2.58 o 
   3   6  17       17.79       18.32      2.64 o 
   4   6  17       34.20       34.23      3.31 o 
   5   6  17        0.69        5.71      2.23 o 
   6   6  17        7.53        5.68      2.53 o 
   0   7  17       10.92        9.97      4.01 o 
   1   7  17       10.31       12.44      2.01 o 
   2   7  17        2.18        2.55      1.33 o 
   3   7  17       38.10       39.32      3.51 o 
   4   7  17        4.05        8.10      2.11 o 
   5   7  17        6.41        3.30      2.04 o 
   0   8  17       15.46       13.51      3.33 o 
   1   8  17       26.25       26.73      3.03 o 
   2   8  17       21.54       25.45      2.83 o 
   3   8  17        3.16        0.99      1.33 o 
   4   8  17        0.57        1.29      1.72 o 
   5   8  17        7.75       10.57      2.30 o 
   0   9  17        5.03        6.81      2.76 o 
   1   9  17        7.56       12.24      2.02 o 
   2   9  17       26.87       32.68      3.09 o 
   3   9  17       29.12       32.60      3.71 o 
   4   9  17        2.72        2.73      2.23 o 
   5   9  17        5.61        8.68      2.37 o 
   0  10  17       13.90       21.10      3.74 o 
   1  10  17       35.72       34.70      2.99 o 
   2  10  17        9.15       10.05      2.20 o 
   3  10  17        0.54       -1.76      1.07 o 
   4  10  17        3.92        3.92      3.01 o 
   0  11  17        2.61        5.39      2.25 o 
   1  11  17       11.44       10.79      2.12 o 
   2  11  17       25.54       26.04      3.00 o 
   3  11  17        2.52        3.47      3.34 o 
   0  12  17        1.80        2.42      2.21 o 
   1  12  17        5.81        7.21      2.05 o 
   2  12  17        8.48        9.06      2.33 o 
   3  12  17       19.55       20.74      3.58 o 
   0  13  17        4.61        1.11      2.36 o 
   1  13  17        8.60        9.67      2.38 o 
   0   0  18       61.58       82.43     12.42 o 
   1   0  18        5.28       10.45      2.68 o 
   2   0  18        0.25        1.13      1.84 o 
   3   0  18        0.87       -1.48      2.61 o 
   4   0  18        0.05        1.78      2.11 o 
   5   0  18        0.48        7.93      7.50 o 
   6   0  18        0.11        9.47      4.09 o 
   0   1  18       18.80       27.74      5.07 o 
   1   1  18       56.52       66.27      5.05 o 
   2   1  18        2.49        5.72      2.00 o 
   3   1  18       14.20       14.24      1.98 o 
   4   1  18       12.57       16.01      4.63 o 
   5   1  18        5.32        2.61      1.78 o 
   6   1  18       25.80       33.00      6.39 o 
   0   2  18       10.61       14.15      4.10 o 
   1   2  18        4.85        0.76      2.73 o 
   2   2  18       54.08       69.04      4.91 o 
   3   2  18       20.88       20.15      2.99 o 
   4   2  18        0.30        5.47      2.57 o 
   5   2  18        2.96        5.84      2.27 o 
   6   2  18        9.40       18.49      4.38 o 
   0   3  18       55.60       49.62      5.58 o 
   1   3  18       19.80       18.08      2.60 o 
   2   3  18        1.04       -0.23      1.73 o 
   3   3  18        4.92        6.81      2.61 o 
   4   3  18        6.15        5.55      1.80 o 
   5   3  18       21.69       27.95      3.68 o 
   6   3  18        7.38        7.23      2.72 o 
   0   4  18        5.88        7.20      2.87 o 
   1   4  18       40.06       35.13      3.30 o 
   2   4  18        7.91       10.58      1.91 o 
   3   4  18       25.87       31.80      4.36 o 
   4   4  18        2.20        1.73      1.90 o 
   5   4  18       27.77       26.31      3.39 o 
   6   4  18        7.19        9.12      2.83 o 
   0   5  18        8.39        5.44      2.72 o 
   1   5  18        9.97        9.75      3.72 o 
   2   5  18       13.86       16.70      2.24 o 
   3   5  18       21.24       27.47      3.48 o 
   4   5  18        5.25        9.78      2.17 o 
   5   5  18       20.93       22.36      3.01 o 
   0   6  18       32.43       32.96      4.55 o 
   1   6  18        0.02       -0.56      1.56 o 
   2   6  18        2.60        2.70      1.26 o 
   3   6  18        4.66        5.94      1.91 o 
   4   6  18        9.38       12.00      2.38 o 
   5   6  18        7.16        5.22      2.07 o 
   0   7  18        6.94        3.27      2.42 o 
   1   7  18       24.37       23.01      3.22 o 
   2   7  18        7.43       13.53      2.09 o 
   3   7  18        1.05        5.79      2.62 o 
   4   7  18       14.73       15.07      2.56 o 
   5   7  18       22.27       24.43      3.23 o 
   0   8  18        0.27        1.23      2.26 o 
   1   8  18        1.30        4.34      1.67 o 
   2   8  18       53.15       57.83      4.66 o 
   3   8  18        5.08        0.24      1.83 o 
   4   8  18        3.72        3.62      1.95 o 
   0   9  18       25.06       27.27      4.42 o 
   1   9  18       24.63       28.96      3.18 o 
   2   9  18        3.76        4.03      2.22 o 
   3   9  18        1.04        1.20      2.46 o 
   4   9  18       21.62       20.83      3.42 o 
   0  10  18       17.18       22.21      4.54 o 
   1  10  18        9.09        8.46      1.98 o 
   2  10  18       15.72       11.77      2.58 o 
   3  10  18       12.02        5.92      2.24 o 
   0  11  18       21.10       28.36      3.74 o 
   1  11  18        0.29        2.82      1.84 o 
   2  11  18        4.35        5.68      2.81 o 
   0  12  18        0.94        3.72      2.11 o 
   1  12  18        7.15        8.38      2.42 o 
   1   0  19       38.65       53.72      7.21 o 
   2   0  19        8.28        9.88      2.79 o 
   3   0  19       37.79       30.98      4.19 o 
   4   0  19       37.28       44.50      4.75 o 
   5   0  19        1.48        4.66      7.83 o 
   0   1  19       40.84       45.93     12.03 o 
   1   1  19        3.43        8.08      5.81 o 
   2   1  19        2.13        9.70      1.95 o 
   3   1  19        1.92        4.81      2.50 o 
   4   1  19        1.64        4.68      1.88 o 
   5   1  19       16.12       21.63      3.31 o 
   0   2  19        0.59        7.21     10.59 o 
   1   2  19       13.72       22.96      2.92 o 
   2   2  19        6.85        6.46      1.93 o 
   3   2  19       30.16       37.07      3.58 o 
   4   2  19       23.35       25.02      4.25 o 
   5   2  19        0.18        0.33      2.82 o 
   0   3  19       14.29       15.15      3.33 o 
   1   3  19       17.46       19.37      4.23 o 
   2   3  19        0.86        3.20      1.80 o 
   3   3  19        5.87       13.74      3.17 o 
   4   3  19       25.45       34.74      3.76 o 
   5   3  19       10.47        8.38      2.76 o 
   0   4  19        0.23        3.86      3.73 o 
   1   4  19        0.31        1.90      3.43 o 
   2   4  19        4.26        0.64      1.70 o 
   3   4  19       19.65       24.66      2.98 o 
   4   4  19        6.75        8.12      2.02 o 
   5   4  19        8.09        9.78      2.41 o 
   0   5  19       12.41       18.60      4.34 o 
   1   5  19       29.65       36.39      4.17 o 
   2   5  19        9.54        4.87      2.28 o 
   3   5  19       17.70       20.70      2.93 o 
   4   5  19        1.29        5.01      2.03 o 
   5   5  19        3.66        4.99      2.22 o 
   0   6  19        1.46       -0.41      4.39 o 
   1   6  19       31.15       35.47      3.89 o 
   2   6  19        0.81        5.35      2.48 o 
   3   6  19        9.77       11.92      2.49 o 
   4   6  19        0.23        3.64      2.08 o 
   0   7  19        3.76        2.03      2.67 o 
   1   7  19       30.33       27.91      3.73 o 
   2   7  19       18.33       27.91      3.17 o 
   3   7  19        2.37        1.28      2.00 o 
   4   7  19        5.99       10.41      2.35 o 
   0   8  19        2.67        7.82      2.76 o 
   1   8  19        3.54        3.86      1.87 o 
   2   8  19       14.13       15.84      2.99 o 
   3   8  19       38.44       47.30      4.53 o 
   0   9  19       61.85       70.28      7.07 o 
   1   9  19        1.33        4.30      1.68 o 
   2   9  19        0.53        0.62      2.12 o 
   3   9  19        1.17        2.79      2.36 o 
   0  10  19       11.62        9.67      3.51 o 
   1  10  19        0.41       -0.30      1.71 o 
   2  10  19       39.06       37.58      4.17 o 
   0  11  19        0.20        4.83      2.35 o 
   0   0  20        8.24       31.58      7.35 o 
   1   0  20       36.75       38.19      6.81 o 
   2   0  20        0.56        1.02      2.65 o 
   3   0  20        0.08       -0.91      1.95 o 
   4   0  20        3.51        6.60      5.10 o 
   0   1  20        0.21        7.45      3.20 o 
   1   1  20       41.43       48.56      4.49 o 
   2   1  20       10.93       22.60      3.76 o 
   3   1  20       38.49       40.41      3.98 o 
   4   1  20        1.24        2.54      1.80 o 
   0   2  20       23.48       22.92      4.42 o 
   1   2  20       13.68       19.48      3.49 o 
   2   2  20       14.88       16.85      2.70 o 
   3   2  20       26.65       29.01      3.38 o 
   4   2  20        7.24        8.49      2.39 o 
   0   3  20        0.05       -0.91      7.44 o 
   1   3  20       39.19       48.53      6.96 o 
   2   3  20        2.03        3.17      2.46 o 
   3   3  20       20.21       20.34      4.16 o 
   4   3  20        0.33        5.07      2.84 o 
   0   4  20        0.06        6.58      3.23 o 
   1   4  20        8.83       13.13      3.04 o 
   2   4  20        1.46        1.99      2.53 o 
   3   4  20        1.89        8.66      2.09 o 
   4   4  20        2.92        5.89      2.09 o 
   0   5  20        1.17        5.27      6.05 o 
   1   5  20       15.27       20.01      3.11 o 
   2   5  20       23.07       42.09      4.67 o 
   3   5  20       30.70       40.92      3.84 o 
   4   5  20        3.04        4.62      2.50 o 
   0   6  20       23.79       26.02      5.88 o 
   1   6  20       27.02       29.32      4.31 o 
   2   6  20        5.45        9.22      4.14 o 
   3   6  20        2.23        5.04      2.80 o 
   0   7  20        3.50        4.48      9.13 o 
   1   7  20       17.58       22.64      3.39 o 
   2   7  20        7.41        6.16      2.66 o 
   3   7  20       19.72       21.90      3.33 o 
   0   8  20       64.68       77.70      9.90 o 
   1   8  20        9.18        8.73      3.07 o 
   2   8  20        4.21        3.02      2.32 o 
   0   9  20       27.18       32.69      5.16 o 
   1   9  20       13.83       12.94      3.09 o 
   1   0  21       26.87       32.24      6.24 o 
   2   0  21        3.65       10.34      5.75 o 
   3   0  21        0.81       -1.21      1.79 o 
   4   0  21        0.27        0.34      3.12 o 
   0   1  21       15.17       16.21      3.57 o 
   1   1  21       81.91      105.00      8.53 o 
   2   1  21        1.15       15.69      4.92 o 
   3   1  21       14.90       22.45      3.06 o 
   0   2  21       19.22       34.39      5.20 o 
   1   2  21       36.17       48.38      7.76 o 
   2   2  21        2.34        5.90      3.67 o 
   3   2  21        9.55       12.15      2.44 o 
   0   3  21        0.02        3.04      4.74 o 
   1   3  21        9.15       12.75      5.11 o 
   2   3  21        5.50        5.89      2.43 o 
   3   3  21       12.22       21.66      2.92 o 
   0   4  21        0.29        4.57      3.00 o 
   1   4  21       41.63       51.66      4.80 o 
   2   4  21        7.54       13.31      2.43 o 
   3   4  21        6.23       12.13      2.77 o 
   0   5  21        0.15        8.40      6.16 o 
   1   5  21       32.46       36.45      5.80 o 
   2   5  21       58.99       79.80      5.49 o 
   3   5  21        8.19        9.27      5.13 o 
   0   6  21       27.35       44.92      7.17 o 
   1   6  21        0.28        4.33      2.61 o 
   2   6  21        1.71       -1.52      1.84 o 
   0   7  21       16.25       19.39      7.80 o 
   1   7  21        4.79       10.68      4.82 o 
   0   0  22        1.48        4.25      3.05 o 
   1   0  22       25.24       22.79      4.72 o 
   2   0  22       18.02       10.02      4.71 o 
   0   1  22        4.88        6.99      4.97 o 
   1   1  22        1.47        9.04      2.80 o 
   2   1  22        6.39        8.56      2.60 o 
   0   2  22        4.92       23.48      4.42 o 
   1   2  22       28.29       41.18      4.91 o 
   2   2  22        2.53        7.82      2.46 o 
   0   3  22        2.61       10.97      8.83 o 
   1   3  22        6.84        6.71      2.47 o 
   2   3  22       28.11       28.54      3.46 o 
   0   4  22       88.09       87.80     10.88 o 
   1   4  22       45.78       57.58      7.23 o 
   0   5  22       11.31       25.20      5.55 o 
                                                 
